# Supplementary material for: Improving the Estimation of pK a Values for All Titratable Amino Acids at the Water/Membrane Interface
Source: J Phys Chem B. 2026 Apr 13;130(16):4270–82. doi: 10.1021/acs.jpcb.5c07807 (PMC13112345; doi:10.1021/acs.jpcb.5c07807)
Supplement: Supplementary file 2 [file jp5c07807_si_002.zip]

Archive with 293 entries (282 files):
- zip/
- zip/CpH-MD_v2.1_US_verlet/
- zip/CpH-MD_v2.1_US_verlet/README
- zip/CpH-MD_v2.1_US_verlet/St-54a7_Fit_DelPHi/
- zip/CpH-MD_v2.1_US_verlet/St-54a7_Fit_DelPHi/ADXtau1.st
- zip/CpH-MD_v2.1_US_verlet/St-54a7_Fit_DelPHi/ADXtau2.st
- zip/CpH-MD_v2.1_US_verlet/St-54a7_Fit_DelPHi/ADXtau3.st
- zip/CpH-MD_v2.1_US_verlet/St-54a7_Fit_DelPHi/ARGtau1.st
- zip/CpH-MD_v2.1_US_verlet/St-54a7_Fit_DelPHi/ARGtau2.st
- zip/CpH-MD_v2.1_US_verlet/St-54a7_Fit_DelPHi/ARGtau3.st
- zip/CpH-MD_v2.1_US_verlet/St-54a7_Fit_DelPHi/ARGtau4.st
- zip/CpH-MD_v2.1_US_verlet/St-54a7_Fit_DelPHi/ASPtau1.st
- zip/CpH-MD_v2.1_US_verlet/St-54a7_Fit_DelPHi/ASPtau2.st
- zip/CpH-MD_v2.1_US_verlet/St-54a7_Fit_DelPHi/ASPtau3.st
- zip/CpH-MD_v2.1_US_verlet/St-54a7_Fit_DelPHi/ASPtau4.st
- zip/CpH-MD_v2.1_US_verlet/St-54a7_Fit_DelPHi/ATXtau1.st
- zip/CpH-MD_v2.1_US_verlet/St-54a7_Fit_DelPHi/ATXtau2.st
- zip/CpH-MD_v2.1_US_verlet/St-54a7_Fit_DelPHi/ATXtau3.st
- zip/CpH-MD_v2.1_US_verlet/St-54a7_Fit_DelPHi/CMPtau1.st
- zip/CpH-MD_v2.1_US_verlet/St-54a7_Fit_DelPHi/CNEtau1.st
- zip/CpH-MD_v2.1_US_verlet/St-54a7_Fit_DelPHi/COBtau1.st
- zip/CpH-MD_v2.1_US_verlet/St-54a7_Fit_DelPHi/COBtau2.st
- zip/CpH-MD_v2.1_US_verlet/St-54a7_Fit_DelPHi/CQNtau1.st
- zip/CpH-MD_v2.1_US_verlet/St-54a7_Fit_DelPHi/CQNtau2.st
- zip/CpH-MD_v2.1_US_verlet/St-54a7_Fit_DelPHi/CTRtau1.st
- zip/CpH-MD_v2.1_US_verlet/St-54a7_Fit_DelPHi/CTRtau2.st
- zip/CpH-MD_v2.1_US_verlet/St-54a7_Fit_DelPHi/CTRtau3.st
- zip/CpH-MD_v2.1_US_verlet/St-54a7_Fit_DelPHi/CTRtau4.st
- zip/CpH-MD_v2.1_US_verlet/St-54a7_Fit_DelPHi/CXBtau1.st
- zip/CpH-MD_v2.1_US_verlet/St-54a7_Fit_DelPHi/CXBtau2.st
- zip/CpH-MD_v2.1_US_verlet/St-54a7_Fit_DelPHi/CYStau1.st
- zip/CpH-MD_v2.1_US_verlet/St-54a7_Fit_DelPHi/CYStau2.st
- zip/CpH-MD_v2.1_US_verlet/St-54a7_Fit_DelPHi/CYStau3.st
- zip/CpH-MD_v2.1_US_verlet/St-54a7_Fit_DelPHi/DNRtau1.st
- zip/CpH-MD_v2.1_US_verlet/St-54a7_Fit_DelPHi/DNRtau2.st
- zip/CpH-MD_v2.1_US_verlet/St-54a7_Fit_DelPHi/DNRtau3.st
- zip/CpH-MD_v2.1_US_verlet/St-54a7_Fit_DelPHi/DONtau1.st
- zip/CpH-MD_v2.1_US_verlet/St-54a7_Fit_DelPHi/GALtau1.st
- zip/CpH-MD_v2.1_US_verlet/St-54a7_Fit_DelPHi/GLUtau1.st
- zip/CpH-MD_v2.1_US_verlet/St-54a7_Fit_DelPHi/GLUtau2.st
- zip/CpH-MD_v2.1_US_verlet/St-54a7_Fit_DelPHi/GLUtau3.st
- zip/CpH-MD_v2.1_US_verlet/St-54a7_Fit_DelPHi/GLUtau4.st
- zip/CpH-MD_v2.1_US_verlet/St-54a7_Fit_DelPHi/HIStau1.st
- zip/CpH-MD_v2.1_US_verlet/St-54a7_Fit_DelPHi/HIStau2.st
- zip/CpH-MD_v2.1_US_verlet/St-54a7_Fit_DelPHi/HNEtau1.st
- zip/CpH-MD_v2.1_US_verlet/St-54a7_Fit_DelPHi/HQNtau1.st
- zip/CpH-MD_v2.1_US_verlet/St-54a7_Fit_DelPHi/HQNtau2.st
- zip/CpH-MD_v2.1_US_verlet/St-54a7_Fit_DelPHi/LDXtau1.st
- zip/CpH-MD_v2.1_US_verlet/St-54a7_Fit_DelPHi/LDXtau2.st
- zip/CpH-MD_v2.1_US_verlet/St-54a7_Fit_DelPHi/LDXtau3.st
- zip/CpH-MD_v2.1_US_verlet/St-54a7_Fit_DelPHi/LOGBOOK
- zip/CpH-MD_v2.1_US_verlet/St-54a7_Fit_DelPHi/LYStau1.st
- zip/CpH-MD_v2.1_US_verlet/St-54a7_Fit_DelPHi/LYStau2.st
- zip/CpH-MD_v2.1_US_verlet/St-54a7_Fit_DelPHi/LYStau3.st
- zip/CpH-MD_v2.1_US_verlet/St-54a7_Fit_DelPHi/NCDtau1.st
- zip/CpH-MD_v2.1_US_verlet/St-54a7_Fit_DelPHi/NCDtau2.st
- zip/CpH-MD_v2.1_US_verlet/St-54a7_Fit_DelPHi/NCDtau3.st
- zip/CpH-MD_v2.1_US_verlet/St-54a7_Fit_DelPHi/NCDtau4.st
- zip/CpH-MD_v2.1_US_verlet/St-54a7_Fit_DelPHi/NINtau1.st
- zip/CpH-MD_v2.1_US_verlet/St-54a7_Fit_DelPHi/NTRtau1.st
- zip/CpH-MD_v2.1_US_verlet/St-54a7_Fit_DelPHi/NTRtau2.st
- zip/CpH-MD_v2.1_US_verlet/St-54a7_Fit_DelPHi/NTRtau3.st
- zip/CpH-MD_v2.1_US_verlet/St-54a7_Fit_DelPHi/PAXtau1.st
- zip/CpH-MD_v2.1_US_verlet/St-54a7_Fit_DelPHi/PAXtau2.st
- zip/CpH-MD_v2.1_US_verlet/St-54a7_Fit_DelPHi/PAXtau3.st
- zip/CpH-MD_v2.1_US_verlet/St-54a7_Fit_DelPHi/PAXtau4.st
- zip/CpH-MD_v2.1_US_verlet/St-54a7_Fit_DelPHi/PDXtau1.st
- zip/CpH-MD_v2.1_US_verlet/St-54a7_Fit_DelPHi/PDXtau2.st
- zip/CpH-MD_v2.1_US_verlet/St-54a7_Fit_DelPHi/PDXtau3.st
- zip/CpH-MD_v2.1_US_verlet/St-54a7_Fit_DelPHi/PDXtau4.st
- zip/CpH-MD_v2.1_US_verlet/St-54a7_Fit_DelPHi/PFMtau1.st
- zip/CpH-MD_v2.1_US_verlet/St-54a7_Fit_DelPHi/PJXtau1.st
- zip/CpH-MD_v2.1_US_verlet/St-54a7_Fit_DelPHi/PJXtau2.st
- zip/CpH-MD_v2.1_US_verlet/St-54a7_Fit_DelPHi/PMZtau1.st
- zip/CpH-MD_v2.1_US_verlet/St-54a7_Fit_DelPHi/README
- zip/CpH-MD_v2.1_US_verlet/St-54a7_Fit_DelPHi/SCDtau1.st
- zip/CpH-MD_v2.1_US_verlet/St-54a7_Fit_DelPHi/SCDtau2.st
- zip/CpH-MD_v2.1_US_verlet/St-54a7_Fit_DelPHi/SCDtau3.st
- zip/CpH-MD_v2.1_US_verlet/St-54a7_Fit_DelPHi/SCDtau4.st
- zip/CpH-MD_v2.1_US_verlet/St-54a7_Fit_DelPHi/STEtau1.st
- zip/CpH-MD_v2.1_US_verlet/St-54a7_Fit_DelPHi/STEtau2.st
- zip/CpH-MD_v2.1_US_verlet/St-54a7_Fit_DelPHi/SUNtau1.st
- zip/CpH-MD_v2.1_US_verlet/St-54a7_Fit_DelPHi/TYRtau1.st
- zip/CpH-MD_v2.1_US_verlet/St-54a7_Fit_DelPHi/TYRtau2.st
- zip/CpH-MD_v2.1_US_verlet/St-54a7_Fit_DelPHi/VNCtau1.st
- zip/CpH-MD_v2.1_US_verlet/St-54a7_Fit_DelPHi/teixeira_Log
- zip/CpH-MD_v2.1_US_verlet/scripts/
- zip/CpH-MD_v2.1_US_verlet/scripts/CpHMD.sh
- zip/CpH-MD_v2.1_US_verlet/scripts/fix_topology
- zip/CpH-MD_v2.1_US_verlet/scripts/fixgro
- zip/CpH-MD_v2.1_US_verlet/scripts/functions.sh
- zip/CpH-MD_v2.1_US_verlet/scripts/groswitch
- zip/CpH-MD_v2.1_US_verlet/scripts/lipids_54A7.rules
- zip/CpH-MD_v2.1_US_verlet/scripts/make_ndx
- zip/CpH-MD_v2.1_US_verlet/scripts/moldef.dat
- zip/CpH-MD_v2.1_US_verlet/scripts/pdbswitch
- zip/CpH-MD_v2.1_US_verlet/scripts/placebo.rules
- zip/CpH-MD_v2.1_US_verlet/scripts/residuetypes.dat
- zip/CpH-MD_v2.1_US_verlet/scripts/usertypes.dat
- zip/CpH-MD_v2.1_US_verlet/templates/
- zip/CpH-MD_v2.1_US_verlet/templates/MyProtein.mdp
- zip/CpH-MD_v2.1_US_verlet/templates/MyProtein.sites
- zip/CpH-MD_v2.1_US_verlet/templates/MyProtein_001.pHmdp
- zip/CpH-MD_v2.1_US_verlet/templates/MyProtein_Memb.pbp
- zip/CpH-MD_v2.1_US_verlet/templates/MyProtein_Prot.pbp
- zip/DelphiTools_v2.0/
- zip/DelphiTools_v2.0/CRG_FILE
- zip/DelphiTools_v2.0/CRG_FILE_toolarge
- zip/DelphiTools_v2.0/DELPHI_Memb.pbp
- zip/DelphiTools_v2.0/DELPHI_Prot.pbp
- zip/DelphiTools_v2.0/DELPHI_Prot.pbp~
- zip/DelphiTools_v2.0/DataBaseT.crg
- zip/DelphiTools_v2.0/DataBaseT.crg~
- zip/DelphiTools_v2.0/DataBaseT.siz
- zip/DelphiTools_v2.0/DataBaseT.siz~
- zip/DelphiTools_v2.0/DataBaseT_toolarge.crg
- zip/DelphiTools_v2.0/DataBaseT_toolarge.crg~
- zip/DelphiTools_v2.0/DataBaseT_toolarge.siz
- zip/DelphiTools_v2.0/DataBaseT_toolarge.siz~
- zip/DelphiTools_v2.0/README.txt
- zip/DelphiTools_v2.0/averaging_g.awk
- zip/DelphiTools_v2.0/calc_pkg_low
- zip/DelphiTools_v2.0/calc_pkg_low_keep
- zip/DelphiTools_v2.0/convert
- zip/DelphiTools_v2.0/delphiT
- zip/DelphiTools_v2.0/delphiT-bk
- zip/DelphiTools_v2.0/delphiT_unified
- zip/DelphiTools_v2.0/delphiT~
- zip/DelphiTools_v2.0/delphi_pgf90
- zip/DelphiTools_v2.0/gen_charge.awk
- zip/DelphiTools_v2.0/gen_files.awk
- zip/DelphiTools_v2.0/geom_center
- zip/DelphiTools_v2.0/geom_center_keep
- zip/DelphiTools_v2.0/getst
- zip/DelphiTools_v2.0/gromodels
- zip/DelphiTools_v2.0/makepqr
- zip/DelphiTools_v2.0/pdbswitch
- zip/DelphiTools_v2.0/slice.awk
- zip/DelphiTools_v2.0/statepqr
- zip/DelphiTools_v2.0/stmodels
- zip/G54a7pH.ff/
- zip/G54a7pH.ff/aminoacids.c.tdb
- zip/G54a7pH.ff/aminoacids.hdb
- zip/G54a7pH.ff/aminoacids.n.tdb
- zip/G54a7pH.ff/aminoacids.r2b
- zip/G54a7pH.ff/aminoacids.rtp
- zip/G54a7pH.ff/aminoacids.vsd
- zip/G54a7pH.ff/atomtypes.atp
- zip/G54a7pH.ff/dppc.itp
- zip/G54a7pH.ff/ff_dum.itp
- zip/G54a7pH.ff/ffbonded.itp
- zip/G54a7pH.ff/ffnonbonded.itp
- zip/G54a7pH.ff/ffnonbonded.itp.bk
- zip/G54a7pH.ff/ffnonbonded_iodine_B.itp
- zip/G54a7pH.ff/forcefield.doc
- zip/G54a7pH.ff/forcefield.itp
- zip/G54a7pH.ff/ions.itp
- zip/G54a7pH.ff/popc.itp
- zip/G54a7pH.ff/protstates-newres.dic
- zip/G54a7pH.ff/protstates-pedro.dic
- zip/G54a7pH.ff/protstates.dic
- zip/G54a7pH.ff/protstates.dic~
- zip/G54a7pH.ff/spc.itp
- zip/G54a7pH.ff/spce.itp
- zip/G54a7pH.ff/tip3p.itp
- zip/G54a7pH.ff/tip4p.itp
- zip/G54a7pH.ff/tmcl.itp
- zip/G54a7pH.ff/watermodels.dat
- zip/REUS/
- zip/REUS/REUS.py
- zip/REUS/REUS_input.py
- zip/REUS/REUS_penta.mdp
- zip/REUS/REUS_penta.ndx
- zip/REUS/REUS_penta.pbp
- zip/St-54a7_Fit_DelPHi/
- zip/St-54a7_Fit_DelPHi/ADXtau1.st
- zip/St-54a7_Fit_DelPHi/ADXtau2.st
- zip/St-54a7_Fit_DelPHi/ADXtau3.st
- zip/St-54a7_Fit_DelPHi/ARGtau1.st
- zip/St-54a7_Fit_DelPHi/ARGtau2.st
- zip/St-54a7_Fit_DelPHi/ARGtau3.st
- zip/St-54a7_Fit_DelPHi/ARGtau4.st
- zip/St-54a7_Fit_DelPHi/ASPtau1.st
- zip/St-54a7_Fit_DelPHi/ASPtau2.st
- zip/St-54a7_Fit_DelPHi/ASPtau3.st
- zip/St-54a7_Fit_DelPHi/ASPtau4.st
- zip/St-54a7_Fit_DelPHi/ATXtau1.st
- zip/St-54a7_Fit_DelPHi/ATXtau2.st
- zip/St-54a7_Fit_DelPHi/ATXtau3.st
- zip/St-54a7_Fit_DelPHi/CMPtau1.st
- zip/St-54a7_Fit_DelPHi/CNEtau1.st
- zip/St-54a7_Fit_DelPHi/COBtau1.st
- zip/St-54a7_Fit_DelPHi/COBtau2.st
- zip/St-54a7_Fit_DelPHi/CQNtau1.st
- zip/St-54a7_Fit_DelPHi/CQNtau2.st
- zip/St-54a7_Fit_DelPHi/CTRtau1.st
- zip/St-54a7_Fit_DelPHi/CTRtau2.st
- zip/St-54a7_Fit_DelPHi/CTRtau3.st
- zip/St-54a7_Fit_DelPHi/CTRtau4.st
- zip/St-54a7_Fit_DelPHi/CXBtau1.st
- zip/St-54a7_Fit_DelPHi/CXBtau2.st
- zip/St-54a7_Fit_DelPHi/CYStau1.st
- zip/St-54a7_Fit_DelPHi/CYStau2.st
- zip/St-54a7_Fit_DelPHi/CYStau3.st
- zip/St-54a7_Fit_DelPHi/DNRtau1.st
- zip/St-54a7_Fit_DelPHi/DNRtau2.st
- zip/St-54a7_Fit_DelPHi/DNRtau3.st
- zip/St-54a7_Fit_DelPHi/DONtau1.st
- zip/St-54a7_Fit_DelPHi/GALtau1.st
- zip/St-54a7_Fit_DelPHi/GLUtau1.st
- zip/St-54a7_Fit_DelPHi/GLUtau2.st
- zip/St-54a7_Fit_DelPHi/GLUtau3.st
- zip/St-54a7_Fit_DelPHi/GLUtau4.st
- zip/St-54a7_Fit_DelPHi/HIStau1.st
- zip/St-54a7_Fit_DelPHi/HIStau2.st
- zip/St-54a7_Fit_DelPHi/HNEtau1.st
- zip/St-54a7_Fit_DelPHi/HQNtau1.st
- zip/St-54a7_Fit_DelPHi/HQNtau2.st
- zip/St-54a7_Fit_DelPHi/LDXtau1.st
- zip/St-54a7_Fit_DelPHi/LDXtau2.st
- zip/St-54a7_Fit_DelPHi/LDXtau3.st
- zip/St-54a7_Fit_DelPHi/LOGBOOK
- zip/St-54a7_Fit_DelPHi/LYStau1.st
- zip/St-54a7_Fit_DelPHi/LYStau2.st
- zip/St-54a7_Fit_DelPHi/LYStau3.st
- zip/St-54a7_Fit_DelPHi/NCDtau1.st
- zip/St-54a7_Fit_DelPHi/NCDtau2.st
- zip/St-54a7_Fit_DelPHi/NCDtau3.st
- zip/St-54a7_Fit_DelPHi/NCDtau4.st
- zip/St-54a7_Fit_DelPHi/NINtau1.st
- zip/St-54a7_Fit_DelPHi/NTRtau1.st
- zip/St-54a7_Fit_DelPHi/NTRtau2.st
- zip/St-54a7_Fit_DelPHi/NTRtau3.st
- zip/St-54a7_Fit_DelPHi/PAXtau1.st
- zip/St-54a7_Fit_DelPHi/PAXtau2.st
- zip/St-54a7_Fit_DelPHi/PAXtau3.st
- zip/St-54a7_Fit_DelPHi/PAXtau4.st
- zip/St-54a7_Fit_DelPHi/PDXtau1.st
- zip/St-54a7_Fit_DelPHi/PDXtau2.st
- zip/St-54a7_Fit_DelPHi/PDXtau3.st
- zip/St-54a7_Fit_DelPHi/PDXtau4.st
- zip/St-54a7_Fit_DelPHi/PFMtau1.st
- zip/St-54a7_Fit_DelPHi/PJXtau1.st
- zip/St-54a7_Fit_DelPHi/PJXtau2.st
- zip/St-54a7_Fit_DelPHi/PMZtau1.st
- zip/St-54a7_Fit_DelPHi/README
- zip/St-54a7_Fit_DelPHi/SCDtau1.st
- zip/St-54a7_Fit_DelPHi/SCDtau2.st
- zip/St-54a7_Fit_DelPHi/SCDtau3.st
- zip/St-54a7_Fit_DelPHi/SCDtau4.st
- zip/St-54a7_Fit_DelPHi/STEtau1.st
- zip/St-54a7_Fit_DelPHi/STEtau2.st
- zip/St-54a7_Fit_DelPHi/SUNtau1.st
- zip/St-54a7_Fit_DelPHi/TYRtau1.st
- zip/St-54a7_Fit_DelPHi/TYRtau2.st
- zip/St-54a7_Fit_DelPHi/VNCtau1.st
- zip/St-54a7_Fit_DelPHi/teixeira_Log
- zip/Systems/
- zip/Systems/asp.gro
- zip/Systems/asp.mdp
- zip/Systems/asp.ndx
- zip/Systems/asp.top
- zip/Systems/cter.gro
- zip/Systems/cter.mdp
- zip/Systems/cter.ndx
- zip/Systems/cter.top
- zip/Systems/cys.gro
- zip/Systems/cys.mdp
- zip/Systems/cys.ndx
- zip/Systems/cys.top
- zip/Systems/glu.gro
- zip/Systems/glu.mdp
- zip/Systems/glu.ndx
- zip/Systems/glu.top
- zip/Systems/his.gro
- zip/Systems/his.mdp
- zip/Systems/his.ndx
- zip/Systems/his.top
- zip/Systems/lys.gro
- zip/Systems/lys.mdp
- zip/Systems/lys.ndx
- zip/Systems/lys.top
- zip/Systems/nter.gro
- zip/Systems/nter.mdp
- zip/Systems/nter.ndx
- zip/Systems/nter.top
- zip/Systems/tyr.gro
- zip/Systems/tyr.mdp
- zip/Systems/tyr.ndx
- zip/Systems/tyr.top
- zip/pHRE/
- zip/pHRE/pHRE.py
- zip/pHRE/pHRE_input.py
