# Supplementary material for: Improving the Estimation of pK a Values for All Titratable Amino Acids at the Water/Membrane Interface
Source: J Phys Chem B. 2026 Apr 13;130(16):4270–82. doi: 10.1021/acs.jpcb.5c07807 (PMC13112345; doi:10.1021/acs.jpcb.5c07807)
Supplement: Supplementary file 2 [file jp5c07807_si_002.zip › zip/CpH-MD_v2.1_US_verlet/St-54a7_Fit_DelPHi/ARGtau3.st]

12.6021
ARG CB     0.00   0.00
ARG CG     0.00   0.00
ARG CD     0.09   0.00
ARG NE    -0.11  -0.31 
ARG HE     0.24   0.31
ARG CZ     0.34   0.266
ARG NH1   -0.26  -0.88 
ARG HH11   0.24   0.44 
ARG HH12   0.24   0.44
ARG NH2   -0.26  -0.674
ARG HH21   0.24   0.00 
ARG HH22   0.24   0.408 
