# Supplementary material for: Improving the Estimation of pK a Values for All Titratable Amino Acids at the Water/Membrane Interface
Source: J Phys Chem B. 2026 Apr 13;130(16):4270–82. doi: 10.1021/acs.jpcb.5c07807 (PMC13112345; doi:10.1021/acs.jpcb.5c07807)
Supplement: Supplementary file 2 [file jp5c07807_si_002.zip › zip/CpH-MD_v2.1_US_verlet/St-54a7_Fit_DelPHi/CMPtau1.st]

9.43
CMP C15     0.000  0.000
CMP C16     0.120  0.140
CMP  N2     0.200 -0.300
CMP HN1     0.340  0.000
CMP C18     0.170  0.080
CMP C17     0.170  0.080
