# Supplementary material for: Improving the Estimation of pK a Values for All Titratable Amino Acids at the Water/Membrane Interface
Source: J Phys Chem B. 2026 Apr 13;130(16):4270–82. doi: 10.1021/acs.jpcb.5c07807 (PMC13112345; doi:10.1021/acs.jpcb.5c07807)
Supplement: Supplementary file 2 [file jp5c07807_si_002.zip › zip/CpH-MD_v2.1_US_verlet/St-54a7_Fit_DelPHi/CNEtau1.st]

9.53
CNE  CN    0.000  0.000
CNE  CO    0.190  0.190
CNE  N3    0.000 -0.610
CNE  H3    0.330  0.000
CNE CP1    0.240  0.210
CNE CQ1    0.000  0.000
CNE CP2    0.240  0.210
CNE CQ2    0.000  0.000
