# Supplementary material for: Improving the Estimation of pK a Values for All Titratable Amino Acids at the Water/Membrane Interface
Source: J Phys Chem B. 2026 Apr 13;130(16):4270–82. doi: 10.1021/acs.jpcb.5c07807 (PMC13112345; doi:10.1021/acs.jpcb.5c07807)
Supplement: Supplementary file 2 [file jp5c07807_si_002.zip › zip/CpH-MD_v2.1_US_verlet/St-54a7_Fit_DelPHi/COBtau2.st]

11.901029995
COB  C2   0.31  0.12
COB  H1   0.04  0.04
COB  N2  -0.15 -0.67
COB  H8   0.28  0.00
COB H22   0.28  0.33
COB  C7   0.24  0.18
COB  C8   0.00  0.00
COB  C6   0.00  0.00
COB  C5   0.00  0.00
