# Supplementary material for: Improving the Estimation of pK a Values for All Titratable Amino Acids at the Water/Membrane Interface
Source: J Phys Chem B. 2026 Apr 13;130(16):4270–82. doi: 10.1021/acs.jpcb.5c07807 (PMC13112345; doi:10.1021/acs.jpcb.5c07807)
Supplement: Supplementary file 2 [file jp5c07807_si_002.zip › zip/CpH-MD_v2.1_US_verlet/St-54a7_Fit_DelPHi/CQNtau1.st]

8.12315
CQN CZ     0.500  0.400
CQN N3    -0.720 -0.750
CQN CH     0.450  0.410
CQN HH     0.090  0.070
CQN CE    -0.270 -0.420
CQN CI    -0.550 -0.620
CQN HI     0.250  0.210
CQN CJ     0.610  0.740
CQN N2    -0.740 -0.930
CQN H1     0.460  0.430
CQN H2     0.460  0.000
CQN CK     0.460  0.460
CQN CR     0.000  0.000
CQN CM     0.000  0.000
