# Supplementary material for: Improving the Estimation of pK a Values for All Titratable Amino Acids at the Water/Membrane Interface
Source: J Phys Chem B. 2026 Apr 13;130(16):4270–82. doi: 10.1021/acs.jpcb.5c07807 (PMC13112345; doi:10.1021/acs.jpcb.5c07807)
Supplement: Supplementary file 2 [file jp5c07807_si_002.zip › zip/CpH-MD_v2.1_US_verlet/St-54a7_Fit_DelPHi/DNRtau2.st]

10.677
DNR C24     0.370  0.220
DNR  N1    -0.540 -1.000
DNR HN1     0.390  0.390
DNR HN2     0.390  0.000
DNR HN3     0.390  0.390
DNR C23     0.000  0.000
