# Supplementary material for: Improving the Estimation of pK a Values for All Titratable Amino Acids at the Water/Membrane Interface
Source: J Phys Chem B. 2026 Apr 13;130(16):4270–82. doi: 10.1021/acs.jpcb.5c07807 (PMC13112345; doi:10.1021/acs.jpcb.5c07807)
Supplement: Supplementary file 2 [file jp5c07807_si_002.zip › zip/CpH-MD_v2.1_US_verlet/St-54a7_Fit_DelPHi/GALtau1.st]

7.58
GAL C22     0.361  0.117
GAL N23    -0.097 -0.161
GAL H24     0.325  0.000
GAL C25     0.270  0.029
GAL C26     0.141  0.015
