# Supplementary material for: Improving the Estimation of pK a Values for All Titratable Amino Acids at the Water/Membrane Interface
Source: J Phys Chem B. 2026 Apr 13;130(16):4270–82. doi: 10.1021/acs.jpcb.5c07807 (PMC13112345; doi:10.1021/acs.jpcb.5c07807)
Supplement: Supplementary file 2 [file jp5c07807_si_002.zip › zip/CpH-MD_v2.1_US_verlet/St-54a7_Fit_DelPHi/HNEtau1.st]

9.43
CNE  CN    0.000  0.000
CNE  CO    0.140  0.140
CNE  N3    0.090 -0.620
CNE  H3    0.280  0.000
CNE CP1    0.240  0.240
CNE  CQ    0.000  0.000
CNE CP2    0.120  0.200
CNE  CS    0.380  0.290
CNE  OS   -0.710 -0.710
CNE  HS    0.460  0.460
