# Supplementary material for: Improving the Estimation of pK a Values for All Titratable Amino Acids at the Water/Membrane Interface
Source: J Phys Chem B. 2026 Apr 13;130(16):4270–82. doi: 10.1021/acs.jpcb.5c07807 (PMC13112345; doi:10.1021/acs.jpcb.5c07807)
Supplement: Supplementary file 2 [file jp5c07807_si_002.zip › zip/CpH-MD_v2.1_US_verlet/St-54a7_Fit_DelPHi/LOGBOOK]

The following residues were corrected according to ALA-pentapeptides
experimental data: GLU, CYS, HIS, LYS, TYR, N-ter and C-ter

Thurlkill_2006_PS_15_1214.pdf

The ASP residue was later on corrected in another publication:

Grimsley_2009_PS_18_247.pdf

The following residues were kept the same:

ARG, HEM, PA, PD.

****** Important Note ******

For the gromos 54A7 force field, we introduced a correction in the 
O2-C-O1-H11 and O1-C-O2-H21 dihedrals in order to get a multiplicity of 
"1". This way, we do not allow transitions between front and back proton
positions during the MD simulations.

The calibrations done for G43A1 and G53A6 were still made using the 
previous code without this correction.

****** Important Note ******


_____________________________________________________________________________

The rule to obtain the correct tautomeric pKmod is as follows:

Carboxylic: 2+2 tautomers - the backwards protons have an occupancy of 5.5%

pKmodTAUT(front) = pKmod - log10(2/(1-0.055))
pKmodTAUT(back) = pKmod - log10(2/(0.055))


CYS: three tautomeric forms (anionic)

pKmodTAUT = pKmod - log10(3)


TYR: three tautomeric forms (anionic)

pKmodTAUT = pKmod - log10(2)


LYS & N-ter: three tautomeric forms (cationic)

pKmodTAUT = pKmod + log10(3)


HIS: two real tautomeric forms (cationic) - a partition of 30%/70% can be used.

pKmodTAUT(Ndelta) = pKmod + log10(1/(0.3))
pKmodTAUT(Nepsilon) = pKmod + log10(1/(1-0.3))


ARG: four tautomeric forms (cationic)

pKmodTAUT = pKmod + log10(4)


N-ter-PRO: two tautomeric forms (cationic)

pKmodTAUT = pKmod + log10(2)

Tetrazole: 2+2 real tautomeric forms (anionic) - a partition of 30%/70% can be used in analogy to an imidazole.

pKmodTAUT(N1) = pKmod - log10(2/(1-0.3))
pKmodTAUT(N2) = pKmod - log10(2/(0.3))


## Results for 43A1 ##

Res.       pK(Exp)   Err(Exp)  pKa      Err     Shift    pKmod   pKmod(Corr)
ASP          3.94     0.04     4.37     0.02    -0.43     4.00     3.57
CYS          8.55     0.03    10.05     0.04    -1.50     9.50     8.00
GLU          4.25     0.05     4.61     0.01    -0.36     4.40     4.04
HIS          6.54     0.04     5.96     0.01     0.58     6.45     7.03
LYS         10.40     0.08    10.19     0.01     0.21    10.40    10.61
TYR          9.84     0.11     9.93     0.01    -0.09     9.60     9.51
N-ter        8.00     0.03     6.92     0.02     1.08     7.50     8.58
C-ter        3.67     0.03     4.34     0.02    -0.67     3.80     3.13

#######################

## Results for 53A6 ##

Res.       pK(Exp)   Err(Exp)  pKa      Err     Shift    pKmod   pKmod(Corr)
ASP          3.94     0.04     4.34     0.02    -0.40     4.00     3.60
CYS          8.55     0.03     9.47     0.06    -0.92     9.50     8.58
GLU          4.25     0.05     4.53     0.01    -0.28     4.40     4.12
HIS          6.54     0.04     6.21     0.01     0.33     6.45     6.78
LYS         10.40     0.08    10.30     0.01     0.10    10.40    10.50
TYR          9.84     0.11     9.92     0.01    -0.08     9.60     9.52
N-ter        8.00     0.03     7.52     0.02     0.48     7.50     7.98
C-ter        3.67     0.03     4.49     0.01    -0.82     3.80     2.98

#######################


## Results for 54A7 ##

Res.       pK(Exp)   Err(Exp)  pKa      Err     Shift    pKmod   pKmod(Corr)
ASP          3.94     0.04     4.21     0.02    -0.27     4.00     3.73 
CYS          8.55     0.03     9.47     0.05    -0.92     9.50     8.58
GLU          4.25     0.05     4.46     0.01    -0.21     4.40     4.19 
HIS          6.54     0.04     6.11     0.02     0.43     6.45     6.88
LYS         10.40     0.08    10.32     0.00     0.08    10.40    10.48
TYR          9.84     0.11     9.85     0.01    -0.01     9.60     9.59
N-ter*       8.00     0.03     7.54     0.02     0.46     7.50     7.96 
C-ter**      3.67     0.03     4.28     0.05    -0.61     3.80     3.19 

* The N-terminus was defined with the atoms: N, H[1,2,3], CA, C and O
** This has problems with tautomers changing positions.

Solving the Tautomer problem:

C-ter        3.67     0.03     4.46     0.05    -0.79     3.80     3.01

#######################
