# Supplementary material for: Improving the Estimation of pK a Values for All Titratable Amino Acids at the Water/Membrane Interface
Source: J Phys Chem B. 2026 Apr 13;130(16):4270–82. doi: 10.1021/acs.jpcb.5c07807 (PMC13112345; doi:10.1021/acs.jpcb.5c07807)
Supplement: Supplementary file 2 [file jp5c07807_si_002.zip › zip/CpH-MD_v2.1_US_verlet/St-54a7_Fit_DelPHi/PDXtau2.st]

3.1893
PD CBD   0.000  0.000
PD CGD   0.330  0.270
PD O1D  -0.288 -0.635
PD O2D  -0.450 -0.635
PD H1D1  0.000  0.000
PD H2D1  0.000  0.000
PD H1D2  0.408  0.000
PD H2D2  0.000  0.000
