# Supplementary material for: Improving the Estimation of pK a Values for All Titratable Amino Acids at the Water/Membrane Interface
Source: J Phys Chem B. 2026 Apr 13;130(16):4270–82. doi: 10.1021/acs.jpcb.5c07807 (PMC13112345; doi:10.1021/acs.jpcb.5c07807)
Supplement: Supplementary file 2 [file jp5c07807_si_002.zip › zip/CpH-MD_v2.1_US_verlet/St-54a7_Fit_DelPHi/PFMtau1.st]

10.60
PFM  N1    -0.400 -0.730
PFM  H1     0.400  0.000
PFM CA1     0.330  0.210
PFM CA2     0.330  0.210
PFM CA3     0.340  0.310
PFM CB1     0.000  0.000
PFM CB2     0.000  0.000
PFM CB3     0.000  0.000
