# Supplementary material for: Improving the Estimation of pK a Values for All Titratable Amino Acids at the Water/Membrane Interface
Source: J Phys Chem B. 2026 Apr 13;130(16):4270–82. doi: 10.1021/acs.jpcb.5c07807 (PMC13112345; doi:10.1021/acs.jpcb.5c07807)
Supplement: Supplementary file 2 [file jp5c07807_si_002.zip › zip/CpH-MD_v2.1_US_verlet/St-54a7_Fit_DelPHi/PMZtau1.st]

10.53
PMZ  CI    0.00  0.00
PMZ  CK    0.10  0.16
PMZ  N1    0.16	-0.40
PMZ  H1    0.34	 0.00
PMZ CL1    0.20	 0.12
PMZ CL2    0.20	 0.12
PMZ CM1    0.00  0.00
PMZ CM2    0.00  0.00
