# Supplementary material for: Improving the Estimation of pK a Values for All Titratable Amino Acids at the Water/Membrane Interface
Source: J Phys Chem B. 2026 Apr 13;130(16):4270–82. doi: 10.1021/acs.jpcb.5c07807 (PMC13112345; doi:10.1021/acs.jpcb.5c07807)
Supplement: Supplementary file 2 [file jp5c07807_si_002.zip › zip/CpH-MD_v2.1_US_verlet/St-54a7_Fit_DelPHi/README]

Change pkmod values according to what is writen in LOGBOOK:
/user01/machuque/gromacs/Constant_pH_MD/St-54a7_Fit/LOGBOOK ,

Calibration made with DelPhi with a convergence criteria of
maxc = 0.01. Data fitted to a Henderson-Hasselbalch


log10(2) = 0.301029995663981
log10(3) = 0.477121254719662
log10(4) = 0.602059991327962

Philips, Roger: https://doi.org/10.1021/cr60243a002
res  pKa
ATP  6.50 
ADP  6.26

Comprehensive Heterocyclic Chemistry, https://doi.org/10.1016/B978-008096519-2.00137-5.
res			pKa
Methyl-tetrazole	5.5

Observed shifts of the sites considering an initial pKmod of 0.000

Res    Shift   Exp.  pKmod      pKmod+entropic(-0.47712)
ATP    5.97    6.50   0.53      0.05288
ADP    1.48    6.26   4.78      4.30288
Res    Shift   Exp.  pKmod      pKmod+entropic(-0.30102)
### Instead of using -0.30102 in the calibration, 0.30102 was used therefore to correctly use the shift we have to do 0.53-0.60204
       0.53
STE   -0.07206 5.50   5.57206   5.2710


Observed shifts of the sites considering an initial pKmod of 0.000

               Shift                            Shift(.2f)
ARG          0.103207   0.066430   8.448030      0.10
ASP          0.154323   0.097320  10.762300      0.15
GLU          0.052750   0.035290   4.826750      0.05
HIS         -0.196955   0.043890   4.544980     -0.20
CYS         -0.116505   0.178300  13.123000     -0.12
LYS         -0.061291   0.022430   3.508880     -0.06
TYR          0.251335   0.021250   2.538620      0.25
NTR          0.007610   0.038220   6.188950      0.01
CTR          0.772740   0.045690   5.619550      0.77

############################################################


Thurlkill_2006_PS_15_1214.pdf
Asp	  3.94*
Glu	  4.25
His	  6.54
Cys	  8.55
Lys	 10.40
Tyr	  9.84
NTR	  8.00
CTR	  3.67
*Grimsley_2009_PS_18_247.pdf


############################################################

Nozaki and Tanford (1967)
Arginine     12.0
Aspartate     4.0
Glutamate     4.4
Histidine     6.3
Lysine       10.4
Tyrosine      9.6
N-terminus    7.5
C-terminus    3.8
