# Supplementary material for: Improving the Estimation of pK a Values for All Titratable Amino Acids at the Water/Membrane Interface
Source: J Phys Chem B. 2026 Apr 13;130(16):4270–82. doi: 10.1021/acs.jpcb.5c07807 (PMC13112345; doi:10.1021/acs.jpcb.5c07807)
Supplement: Supplementary file 2 [file jp5c07807_si_002.zip › zip/CpH-MD_v2.1_US_verlet/St-54a7_Fit_DelPHi/SCDtau2.st]

3.8944
SCD C38   0.000  0.000         
SCD CD    0.330  0.270     
SCD OE1  -0.450 -0.635     
SCD OE2  -0.288 -0.635     
SCD HE11  0.000  0.000     
SCD HE21  0.408  0.000     
SCD HE12  0.000  0.000     
SCD HE22  0.000  0.000
