# Supplementary material for: Improving the Estimation of pK a Values for All Titratable Amino Acids at the Water/Membrane Interface
Source: J Phys Chem B. 2026 Apr 13;130(16):4270–82. doi: 10.1021/acs.jpcb.5c07807 (PMC13112345; doi:10.1021/acs.jpcb.5c07807)
Supplement: Supplementary file 2 [file jp5c07807_si_002.zip › zip/CpH-MD_v2.1_US_verlet/St-54a7_Fit_DelPHi/STEtau2.st]

5.2710
STE C38   0.000  0.000         
STE CD    0.500  0.780
STE NE1  -0.490 -0.650    
STE HE11  0.000  0.000    
STE NE2  -0.110 -0.240    
STE NE3  -0.330 -0.240    
STE NE4   0.180 -0.650    
STE HE41  0.250  0.000
