# Supplementary material for: Improving the Estimation of pK a Values for All Titratable Amino Acids at the Water/Membrane Interface
Source: J Phys Chem B. 2026 Apr 13;130(16):4270–82. doi: 10.1021/acs.jpcb.5c07807 (PMC13112345; doi:10.1021/acs.jpcb.5c07807)
Supplement: Supplementary file 2 [file jp5c07807_si_002.zip › zip/CpH-MD_v2.1_US_verlet/St-54a7_Fit_DelPHi/VNCtau1.st]

8.60
VNC C34     0.120  0.120
VNC  N3     0.300 -0.360
VNC  H3     0.340  0.000
VNC C36     0.120  0.120
VNC C31     0.120  0.120
