# Supplementary material for: Improving the Estimation of pK a Values for All Titratable Amino Acids at the Water/Membrane Interface
Source: J Phys Chem B. 2026 Apr 13;130(16):4270–82. doi: 10.1021/acs.jpcb.5c07807 (PMC13112345; doi:10.1021/acs.jpcb.5c07807)
Supplement: Supplementary file 2 [file jp5c07807_si_002.zip › zip/DelphiTools_v2.0/DELPHI_Prot.pbp]

#
# --     This is a parameter file specific for delphi calculations    --
#
######################################################################
#####       BEGIN of  Common parameters in all pbp files         #####
######################################################################
#
# Ionic Strength (moles/litre [float])
# WARNING: [ This is Overridden with the value from .pHmdp file ]
export ionicstr=0.1
#
# Dielectric constant of molecular interior
# WARNING: [ This is Overridden with the value from .pHmdp file ]
export epsin=2.0
#
# Perfil (%: [float > 10])
# WARNING: PERFIL, GRID SIZE and SCALE cannot be assigned at the same 
#  time. They are not independent variables.
# This is relative to the largest X, Y or Z vector in your molecule. 
# If the magnitude of Y is larger than X and Z, and you have perfil=50
# then Y will be half the box size. 
# For Lysozyme whose max dimension is 47.343A in the Z vector, a 
# perfil=90 will give 53 points with a scale equal to 1.0. 
#### IMPORTANT: ####
# The max and min in any axis includes the atom radius (coord + radius).
####            ####
# WARNING: [ This is Overridden with the value from .pHmdp file ]
# Coment below if you are defining gsize and scale.
#export perfilPb=80
#export perfilPf=100
#export perfilM=80
#
# Grid size (points: [integer])
# WARNING: PERFIL, GRID SIZE and SCALE cannot be assigned at the same 
#  time. They are not independent variables.
# As in MEAD, this is an odd integer. Beware of the number of points
# if you are doing focusing, because they need to be the same, or very 
# approximate, in both boxes (coarse and focus). 
# WARNING: [ This is Overridden with the value from .pHmdp file ]
# Coment below if you define perfil and scale.
export gsizeP=81
export gsizeM=81
#
# Scale (grids/angstrom: [float])
# WARNING: PERFIL, GRID SIZE and SCALE cannot be assigned at the same 
#  time. They are not independent variables.
# This is the reciprocal of one grid spacing. If scale is 1.0, is the
# same as having points spaced by 1.0A, if scale=2.0, then space 
# between grid points is 0.5A and if scale=4, the space between grid
# points will be 0.25A. 
####  WARNING: ####
# Contrary to what maintainers said and to what is writen in the manual,
# this is equal to MEAD with the difference that they use scale which is
# spacing^(-1) [1/spacing]. The Final box dimension is (gsize-1)/scale,
# and not gsize/scale.
# WARNING: [ This is Overridden with the value from .pHmdp file ]
export scaleP=1.0
export scaleM=4.0
#
# Potential at Boundary (1, 2, 3 or 4)
# An integer specifying the type of boundary condition imposed on the 
# edge of the box. How the potential in the box edges is assigned. 
# Options:
#      1. Potential is zero (0.0).
#      2. Dipole. The boundary potentials are approximated by the 
#         Debye-Huckel potential of the equivalent dipole to the 
#         molecular charge distribution.
#      3. Focusing. 
#      4. Coulombic. They are approximated by the sum of Debye-Huckel 
#         potentials of all the charges.
# WARNING: [ This is Overridden with the value from .pHmdp file ]
export bndcon=4
#
# Max change ([float 0 < x < 1])
# The convergence threshold value based on maximum change of potential.
# Various values were tested and for Lysozyme it is possible to live with
# differences in the 2nd or 3rd decimal place in the solvation energies 
# in units of kT by using 0.01 instead of 0.0001. With a scale of 4.0 and
# 237 points the gain in performance is 20%.
# WARNING: [ This is Overridden with the value from .pHmdp file ]
export maxc=0.01
#
# RMS change ([float 0 < x < 1])
# The convergence threshold value based on root mean square change of 
# potential. Similar to the Max change, but not tested.
#export rmsc=0.001
#
#
######################################################################
#####        END of  Common parameters in all pbp files          #####
######################################################################
#
#
#====================================================================#
#=====            BEGIN Protein Specific parameters             =====#
#====================================================================#
#
# Maximun number of linear iteractions (integer > 3)
# This in conjunction with maxc or rmsc determine when convergence is
# achieved. Some tests were made with lysozyme and 100 steps gave an
# increase in performance of 14% with only differences in the 2nd decimal
# place in pKint, although differences may appear in the 1st decimal 
# place in the Monte Carlo output (one case detected). This may be system
# specific and require a test run.
export linit=100
#
# Relaxation factor for linear Poisson-Boltzmann (spectral radius)
# WARNING: Do not specify if you are not using PBC.
# This is important when using periodic boundary conditions where the
# convergence may not occur and actually give very strange results.
# There is no magic value for this, you have to try. A value between 
# 0.9 and 1.0 may be a good start.
export relfac=0.75
#
# Maximum number of non linear iteractions (integer >= 0)
# This was tested with lysozyme and when activated it does not use the
# same convergence criterium as the linear and some linear steps are
# always made (not sure about the convergence it uses). A side effect
# of this is also the performance that is considerably decreased. The
# use of nonit with perfil=90 may give convergence problems. In those
# cases use perfil=80 instead.
#export nonit=5
#
# Relaxation factor for non-linear Poisson-Boltzmann ([float])
# The program automatically assigns a relaxation factor for this as
# well as for the linear case. It may happen that the choosen value
# does not lead to convergence, and in that case you can assign a 
# value yourself, which similarly to relfac, has to be tuned for each
# system.
export relpar=0.750
#
# Distribution of charges to the grid points (boolean)
# Normally is set to false indicating a linear cubic interpolation of 
# charges to grid points (nearest 8 grid points - klapper). When this is 
# set to true this turns on a spherical charge interpolation (charge is 
# spread over a wider region of space, gives higher accuracy for potentials 
# less than 3 grid units from a charge). Delphi developers did not explore
# this exhaustively.
#export fcrg=true
