# Supplementary material for: Improving the Estimation of pK a Values for All Titratable Amino Acids at the Water/Membrane Interface
Source: J Phys Chem B. 2026 Apr 13;130(16):4270–82. doi: 10.1021/acs.jpcb.5c07807 (PMC13112345; doi:10.1021/acs.jpcb.5c07807)
Supplement: Supplementary file 2 [file jp5c07807_si_002.zip › zip/DelphiTools_v2.0/DataBaseT_toolarge.crg~]

!crg file modified by VT 2014/03/25
!aminoacids from 54a7
atom__resnumbc_charge_
CN1   MC0       0.420
CN2   MC0       0.420
CN3   MC0       0.420
NTM   MC0      -0.580
CA    MC0       0.320
CB    MC0       0.550
OA    MC0      -0.740
P     MC0       1.710
OB    MC0      -0.680
HB1   MC0       0.440
HB2   MC0       0.000
HB3   MC0       0.000
OG    MC0      -0.830
HG1   MC0       0.000
HG2   MC0       0.000
HG3   MC0       0.000
OD    MC0      -0.450
CD    MC0       0.210
CE    MC0       0.420
OE    MC0      -0.750
C1A   MC0       0.850
O1A   MC0      -0.730
C1B   MC0       0.000
C1C   MC0       0.000
C1D   MC0       0.000
C1E   MC0       0.000
C1F   MC0       0.000
C1G   MC0       0.000
C1H   MC0       0.000
C1I   MC0       0.000
C1J   MC0       0.000
C1K   MC0       0.000
C1L   MC0       0.000
C1M   MC0       0.000
C1N   MC0       0.000
CZ    MC0       0.410
OZ    MC0      -0.560
C2A   MC0       0.830
O2A   MC0      -0.680
C2B   MC0       0.000
C2C   MC0       0.000
C2D   MC0       0.000
C2E   MC0       0.000
C2F   MC0       0.000
C2G   MC0       0.000
C2H   MC0       0.000
C2I   MC0       0.000
C2J   MC0       0.000
C2K   MC0       0.000
C2L   MC0       0.000
C2M   MC0       0.000
C2N   MC0       0.000
CN1   MC1       0.420
CN2   MC1       0.420
CN3   MC1       0.420
NTM   MC1      -0.580
CA    MC1       0.320
CB    MC1       0.550
OA    MC1      -0.740
P     MC1       1.710
OB    MC1      -0.680
HB1   MC1       0.000
HB2   MC1       0.440
HB3   MC1       0.000
OG    MC1      -0.830
HG1   MC1       0.000
HG2   MC1       0.000
HG3   MC1       0.000
OD    MC1      -0.450
CD    MC1       0.210
CE    MC1       0.420
OE    MC1      -0.750
C1A   MC1       0.850
O1A   MC1      -0.730
C1B   MC1       0.000
C1C   MC1       0.000
C1D   MC1       0.000
C1E   MC1       0.000
C1F   MC1       0.000
C1G   MC1       0.000
C1H   MC1       0.000
C1I   MC1       0.000
C1J   MC1       0.000
C1K   MC1       0.000
C1L   MC1       0.000
C1M   MC1       0.000
C1N   MC1       0.000
CZ    MC1       0.410
OZ    MC1      -0.560
C2A   MC1       0.830
O2A   MC1      -0.680
C2B   MC1       0.000
C2C   MC1       0.000
C2D   MC1       0.000
C2E   MC1       0.000
C2F   MC1       0.000
C2G   MC1       0.000
C2H   MC1       0.000
C2I   MC1       0.000
C2J   MC1       0.000
C2K   MC1       0.000
C2L   MC1       0.000
C2M   MC1       0.000
C2N   MC1       0.000
CN1   MC2       0.420
CN2   MC2       0.420
CN3   MC2       0.420
NTM   MC2      -0.580
CA    MC2       0.320
CB    MC2       0.550
OA    MC2      -0.740
P     MC2       1.710
OB    MC2      -0.680
HB1   MC2       0.000
HB2   MC2       0.000
HB3   MC2       0.440
OG    MC2      -0.830
HG1   MC2       0.000
HG2   MC2       0.000
HG3   MC2       0.000
OD    MC2      -0.450
CD    MC2       0.210
CE    MC2       0.420
OE    MC2      -0.750
C1A   MC2       0.850
O1A   MC2      -0.730
C1B   MC2       0.000
C1C   MC2       0.000
C1D   MC2       0.000
C1E   MC2       0.000
C1F   MC2       0.000
C1G   MC2       0.000
C1H   MC2       0.000
C1I   MC2       0.000
C1J   MC2       0.000
C1K   MC2       0.000
C1L   MC2       0.000
C1M   MC2       0.000
C1N   MC2       0.000
CZ    MC2       0.410
OZ    MC2      -0.560
C2A   MC2       0.830
O2A   MC2      -0.680
C2B   MC2       0.000
C2C   MC2       0.000
C2D   MC2       0.000
C2E   MC2       0.000
C2F   MC2       0.000
C2G   MC2       0.000
C2H   MC2       0.000
C2I   MC2       0.000
C2J   MC2       0.000
C2K   MC2       0.000
C2L   MC2       0.000
C2M   MC2       0.000
C2N   MC2       0.000
CN1   MC3       0.420
CN2   MC3       0.420
CN3   MC3       0.420
NTM   MC3      -0.580
CA    MC3       0.320
CB    MC3       0.550
OA    MC3      -0.740
P     MC3       1.710
OB    MC3      -0.830
HB1   MC3       0.000
HB2   MC3       0.000
HB3   MC3       0.000
OG    MC3      -0.680
HG1   MC3       0.440
HG2   MC3       0.000
HG3   MC3       0.000
OD    MC3      -0.450
CD    MC3       0.210
CE    MC3       0.420
OE    MC3      -0.750
C1A   MC3       0.850
O1A   MC3      -0.730
C1B   MC3       0.000
C1C   MC3       0.000
C1D   MC3       0.000
C1E   MC3       0.000
C1F   MC3       0.000
C1G   MC3       0.000
C1H   MC3       0.000
C1I   MC3       0.000
C1J   MC3       0.000
C1K   MC3       0.000
C1L   MC3       0.000
C1M   MC3       0.000
C1N   MC3       0.000
CZ    MC3       0.410
OZ    MC3      -0.560
C2A   MC3       0.830
O2A   MC3      -0.680
C2B   MC3       0.000
C2C   MC3       0.000
C2D   MC3       0.000
C2E   MC3       0.000
C2F   MC3       0.000
C2G   MC3       0.000
C2H   MC3       0.000
C2I   MC3       0.000
C2J   MC3       0.000
C2K   MC3       0.000
C2L   MC3       0.000
C2M   MC3       0.000
C2N   MC3       0.000
CN1   MC4       0.420
CN2   MC4       0.420
CN3   MC4       0.420
NTM   MC4      -0.580
CA    MC4       0.320
CB    MC4       0.550
OA    MC4      -0.740
P     MC4       1.710
OB    MC4      -0.830
HB1   MC4       0.000
HB2   MC4       0.000
HB3   MC4       0.000
OG    MC4      -0.680
HG1   MC4       0.000
HG2   MC4       0.440
HG3   MC4       0.000
OD    MC4      -0.450
CD    MC4       0.210
CE    MC4       0.420
OE    MC4      -0.750
C1A   MC4       0.850
O1A   MC4      -0.730
C1B   MC4       0.000
C1C   MC4       0.000
C1D   MC4       0.000
C1E   MC4       0.000
C1F   MC4       0.000
C1G   MC4       0.000
C1H   MC4       0.000
C1I   MC4       0.000
C1J   MC4       0.000
C1K   MC4       0.000
C1L   MC4       0.000
C1M   MC4       0.000
C1N   MC4       0.000
CZ    MC4       0.410
OZ    MC4      -0.560
C2A   MC4       0.830
O2A   MC4      -0.680
C2B   MC4       0.000
C2C   MC4       0.000
C2D   MC4       0.000
C2E   MC4       0.000
C2F   MC4       0.000
C2G   MC4       0.000
C2H   MC4       0.000
C2I   MC4       0.000
C2J   MC4       0.000
C2K   MC4       0.000
C2L   MC4       0.000
C2M   MC4       0.000
C2N   MC4       0.000
CN1   MC5       0.420
CN2   MC5       0.420
CN3   MC5       0.420
NTM   MC5      -0.580
CA    MC5       0.320
CB    MC5       0.550
OA    MC5      -0.740
P     MC5       1.710
OB    MC5      -0.830
HB1   MC5       0.000
HB2   MC5       0.000
HB3   MC5       0.000
OG    MC5      -0.680
HG1   MC5       0.000
HG2   MC5       0.000
HG3   MC5       0.440
OD    MC5      -0.450
CD    MC5       0.210
CE    MC5       0.420
OE    MC5      -0.750
C1A   MC5       0.850
O1A   MC5      -0.730
C1B   MC5       0.000
C1C   MC5       0.000
C1D   MC5       0.000
C1E   MC5       0.000
C1F   MC5       0.000
C1G   MC5       0.000
C1H   MC5       0.000
C1I   MC5       0.000
C1J   MC5       0.000
C1K   MC5       0.000
C1L   MC5       0.000
C1M   MC5       0.000
C1N   MC5       0.000
CZ    MC5       0.410
OZ    MC5      -0.560
C2A   MC5       0.830
O2A   MC5      -0.680
C2B   MC5       0.000
C2C   MC5       0.000
C2D   MC5       0.000
C2E   MC5       0.000
C2F   MC5       0.000
C2G   MC5       0.000
C2H   MC5       0.000
C2I   MC5       0.000
C2J   MC5       0.000
C2K   MC5       0.000
C2L   MC5       0.000
C2M   MC5       0.000
C2N   MC5       0.000
CN1   MC6       0.420
CN2   MC6       0.420
CN3   MC6       0.420
NTM   MC6      -0.580
CA    MC6       0.320
CB    MC6       0.390
OA    MC6      -0.690
P     MC6       1.710
OB    MC6      -0.900
HB1   MC6       0.000
HB2   MC6       0.000
HB3   MC6       0.000
OG    MC6      -0.900
HG1   MC6       0.000
HG2   MC6       0.000
HG3   MC6       0.000
OD    MC6      -0.610
CD    MC6       0.210
CE    MC6       0.420
OE    MC6      -0.750
C1A   MC6       0.850
O1A   MC6      -0.730
C1B   MC6       0.000
C1C   MC6       0.000
C1D   MC6       0.000
C1E   MC6       0.000
C1F   MC6       0.000
C1G   MC6       0.000
C1H   MC6       0.000
C1I   MC6       0.000
C1J   MC6       0.000
C1K   MC6       0.000
C1L   MC6       0.000
C1M   MC6       0.000
C1N   MC6       0.000
CZ    MC6       0.410
OZ    MC6      -0.560
C2A   MC6       0.830
O2A   MC6      -0.680
C2B   MC6       0.000
C2C   MC6       0.000
C2D   MC6       0.000
C2E   MC6       0.000
C2F   MC6       0.000
C2G   MC6       0.000
C2H   MC6       0.000
C2I   MC6       0.000
C2J   MC6       0.000
C2K   MC6       0.000
C2L   MC6       0.000
C2M   MC6       0.000
C2N   MC6       0.000
CA    OL0       0.330
OA1   OL0      -0.288
HA11  OL0       0.408
HA12  OL0       0.000
OA2   OL0      -0.450
HA21  OL0       0.000
HA22  OL0       0.000
C1B   OL0       0.000
C1C   OL0       0.000
C1D   OL0       0.000
C1E   OL0       0.000
C1F   OL0       0.000
C1G   OL0       0.000
C1H   OL0       0.000
C1I   OL0       0.000
C1J   OL0       0.000
C1K   OL0       0.000
C1L   OL0       0.000
C1M   OL0       0.000
C1N   OL0       0.000
C1O   OL0       0.000
C1P   OL0       0.000
C1Q   OL0       0.000
C1R   OL0       0.000
CA    OL1       0.330
OA1   OL1      -0.450
HA11  OL1       0.000
HA12  OL1       0.000
OA2   OL1      -0.288
HA21  OL1       0.408
HA22  OL1       0.000
C1B   OL1       0.000
C1C   OL1       0.000
C1D   OL1       0.000
C1E   OL1       0.000
C1F   OL1       0.000
C1G   OL1       0.000
C1H   OL1       0.000
C1I   OL1       0.000
C1J   OL1       0.000
C1K   OL1       0.000
C1L   OL1       0.000
C1M   OL1       0.000
C1N   OL1       0.000
C1O   OL1       0.000
C1P   OL1       0.000
C1Q   OL1       0.000
C1R   OL1       0.000
CA    OL2       0.330
OA1   OL2      -0.288
HA11  OL2       0.000
HA12  OL2       0.408
OA2   OL2      -0.450
HA21  OL2       0.000
HA22  OL2       0.000
C1B   OL2       0.000
C1C   OL2       0.000
C1D   OL2       0.000
C1E   OL2       0.000
C1F   OL2       0.000
C1G   OL2       0.000
C1H   OL2       0.000
C1I   OL2       0.000
C1J   OL2       0.000
C1K   OL2       0.000
C1L   OL2       0.000
C1M   OL2       0.000
C1N   OL2       0.000
C1O   OL2       0.000
C1P   OL2       0.000
C1Q   OL2       0.000
C1R   OL2       0.000
CA    OL3       0.330
OA1   OL3      -0.450
HA11  OL3       0.000
HA12  OL3       0.000
OA2   OL3      -0.288
HA21  OL3       0.000
HA22  OL3       0.408
C1B   OL3       0.000
C1C   OL3       0.000
C1D   OL3       0.000
C1E   OL3       0.000
C1F   OL3       0.000
C1G   OL3       0.000
C1H   OL3       0.000
C1I   OL3       0.000
C1J   OL3       0.000
C1K   OL3       0.000
C1L   OL3       0.000
C1M   OL3       0.000
C1N   OL3       0.000
C1O   OL3       0.000
C1P   OL3       0.000
C1Q   OL3       0.000
C1R   OL3       0.000
CA    OL4       0.270
OA1   OL4      -0.635
HA11  OL4       0.000
HA12  OL4       0.000
OA2   OL4      -0.635
HA21  OL4       0.000
HA22  OL4       0.000
C1B   OL4       0.000
C1C   OL4       0.000
C1D   OL4       0.000
C1E   OL4       0.000
C1F   OL4       0.000
C1G   OL4       0.000
C1H   OL4       0.000
C1I   OL4       0.000
C1J   OL4       0.000
C1K   OL4       0.000
C1L   OL4       0.000
C1M   OL4       0.000
C1N   OL4       0.000
C1O   OL4       0.000
C1P   OL4       0.000
C1Q   OL4       0.000
C1R   OL4       0.000
CN1   CHL       0.420
CN2   CHL       0.420
CN3   CHL       0.420
NTM   CHL      -0.580
CB    CHL       0.320
OA    PI0      -0.720
HA    PI0       0.000
P     PI0       1.170
OB    PI0      -0.630
HB    PI0       0.480
OG    PI0      -0.630
HG    PI0       0.480
OD    PI0      -0.150
OA    PI1      -0.630
HA    PI1       0.480
P     PI1       1.170
OB    PI1      -0.720
HB    PI1       0.000
OG    PI1      -0.630
HG    PI1       0.480
OD    PI1      -0.150
OA    PI2      -0.630
HA    PI2       0.480
P     PI2       1.170
OB    PI2      -0.630
HB    PI2       0.480
OG    PI2      -0.720
HG    PI2       0.000
OD    PI2      -0.150
OA    PI3      -0.800
HA    PI3       0.430
P     PI3       1.540
OB    PI3      -0.910
HB    PI3       0.000
OG    PI3      -0.910
HG    PI3       0.000
OD    PI3      -0.350
OA    PI4      -0.910
HA    PI4       0.000
P     PI4       1.540
OB    PI4      -0.800
HB    PI4       0.430
OG    PI4      -0.910
HG    PI4       0.000
OD    PI4      -0.350
OA    PI5      -0.910
HA    PI5       0.000
P     PI5       1.540
OB    PI5      -0.910
HB    PI5       0.000
OG    PI5      -0.800
HG    PI5       0.430
OD    PI5      -0.350
OA    PI6      -0.970
HA    PI6       0.000
P     PI6       1.470
OB    PI6      -0.970
HB    PI6       0.000
OG    PI6      -0.970
HG    PI6       0.000
OD    PI6      -0.560
CA    PJ0       0.550
OA    PJ0      -0.740
P     PJ0       1.710
OB    PJ0      -0.680
HB    PJ0       0.440
OG    PJ0      -0.830
HG    PJ0       0.000
OD    PJ0      -0.450
CA    PJ1       0.550
OA    PJ1      -0.740
P     PJ1       1.710
OB    PJ1      -0.830
HB    PJ1       0.000
OG    PJ1      -0.680
HG    PJ1       0.440
OD    PJ1      -0.450
CA    PJ2       0.390
OA    PJ2      -0.690
P     PJ2       1.710
OB    PJ2      -0.900
HB    PJ2       0.000
OG    PJ2      -0.900
HG    PJ2       0.000
OD    PJ2      -0.610
CD    DMX       0.210
CE    DMX       0.420
OE    DMX      -0.750
C1A   DMX       0.850
O1A   DMX      -0.730
C1B   DMX       0.000
C1C   DMX       0.000
C1D   DMX       0.000
C1E   DMX       0.000
C1F   DMX       0.000
C1G   DMX       0.000
C1H   DMX       0.000
C1I   DMX       0.000
C1J   DMX       0.000
C1K   DMX       0.000
C1L   DMX       0.000
C1M   DMX       0.000
C1N   DMX       0.000
CZ    DMX       0.410
OZ    DMX      -0.560
C2A   DMX       0.830
O2A   DMX      -0.680
C2B   DMX       0.000
C2C   DMX       0.000
C2D   DMX       0.000
C2E   DMX       0.000
C2F   DMX       0.000
C2G   DMX       0.000
C2H   DMX       0.000
C2I   DMX       0.000
C2J   DMX       0.000
C2K   DMX       0.000
C2L   DMX       0.000
C2M   DMX       0.000
C2N   DMX       0.000
C     COX       0.180
O     COX      -0.710
H     COX       0.530
CD    DMG       0.210
CE    DMG       0.420
OE    DMG      -0.750
C1A   DMG       0.850
O1A   DMG      -0.730
C1B   DMG       0.000
C1C   DMG       0.000
C1D   DMG       0.000
C1E   DMG       0.000
C1F   DMG       0.000
C1G   DMG       0.000
C1H   DMG       0.000
C1I   DMG       0.000
C1J   DMG       0.000
C1K   DMG       0.000
C1L   DMG       0.000
C1M   DMG       0.000
C1N   DMG       0.000
CZ    DMG       0.410
OZ    DMG      -0.560
C2A   DMG       0.830
O2A   DMG      -0.680
C2B   DMG       0.000
C2C   DMG       0.000
C2D   DMG       0.000
C2E   DMG       0.000
C2F   DMG       0.000
C2G   DMG       0.000
C2H   DMG       0.000
C2I   DMG       0.000
C2J   DMG       0.000
C2K   DMG       0.000
C2L   DMG       0.000
C2M   DMG       0.000
C2N   DMG       0.000
CD    DSG       0.210
CE    DSG       0.420
OE    DSG      -0.750
C1A   DSG       0.850
O1A   DSG      -0.730
C1B   DSG       0.000
C1C   DSG       0.000
C1D   DSG       0.000
C1E   DSG       0.000
C1F   DSG       0.000
C1G   DSG       0.000
C1H   DSG       0.000
C1I   DSG       0.000
C1J   DSG       0.000
C1K   DSG       0.000
C1L   DSG       0.000
C1M   DSG       0.000
C1N   DSG       0.000
C1O   DSG       0.000
C1P   DSG       0.000
C1Q   DSG       0.000
C1R   DSG       0.000
CZ    DSG       0.410
OZ    DSG      -0.560
C2A   DSG       0.830
O2A   DSG      -0.680
C2B   DSG       0.000
C2C   DSG       0.000
C2D   DSG       0.000
C2E   DSG       0.000
C2F   DSG       0.000
C2G   DSG       0.000
C2H   DSG       0.000
C2I   DSG       0.000
C2J   DSG       0.000
C2K   DSG       0.000
C2L   DSG       0.000
C2M   DSG       0.000
C2N   DSG       0.000
C2O   DSG       0.000
C2P   DSG       0.000
C2Q   DSG       0.000
C2R   DSG       0.000
CA    ACE       0.000
C     ACE       0.450
O     ACE      -0.450
N     NTR       0.129
H1    NTR       0.248
H2    NTR       0.248
H3    NTR       0.248
CA    NTR       0.127
C     NTR       0.450
O     NTR      -0.450
N     NT0      -0.660
H1    NT0       0.000
H2    NT0       0.440
H3    NT0       0.440
CA    NT0      -0.220
C     NT0       0.450
O     NT0      -0.450
N     NT1      -0.660
H1    NT1       0.440
H2    NT1       0.000
H3    NT1       0.440
CA    NT1      -0.220
C     NT1       0.450
O     NT1      -0.450
N     NT2      -0.660
H1    NT2       0.440
H2    NT2       0.440
H3    NT2       0.000
CA    NT2      -0.220
C     NT2       0.450
O     NT2      -0.450
N     NT3       0.129
H1    NT3       0.248
H2    NT3       0.248
H3    NT3       0.248
CA    NT3       0.127
C     NT3       0.450
O     NT3      -0.450
N     ALA      -0.310
H     ALA       0.310
CA    ALA       0.000
CB    ALA       0.000
C     ALA       0.450
O     ALA      -0.450
N     AR0      -0.310
H     AR0       0.310
CA    AR0       0.000
CB    AR0       0.000
CG    AR0       0.000
CD    AR0       0.000
NE    AR0      -0.310
HE    AR0       0.310
CZ    AR0       0.266
NH1   AR0      -0.674
HH11  AR0       0.000
HH12  AR0       0.408
NH2   AR0      -0.880
HH21  AR0       0.440
HH22  AR0       0.440
C     AR0       0.450
O     AR0      -0.450
N     AR1      -0.310
H     AR1       0.310
CA    AR1       0.000
CB    AR1       0.000
CG    AR1       0.000
CD    AR1       0.000
NE    AR1      -0.310
HE    AR1       0.310
CZ    AR1       0.266
NH1   AR1      -0.674
HH11  AR1       0.408
HH12  AR1       0.000
NH2   AR1      -0.880
HH21  AR1       0.440
HH22  AR1       0.440
C     AR1       0.450
O     AR1      -0.450
N     AR2      -0.310
H     AR2       0.310
CA    AR2       0.000
CB    AR2       0.000
CG    AR2       0.000
CD    AR2       0.000
NE    AR2      -0.310
HE    AR2       0.310
CZ    AR2       0.266
NH1   AR2      -0.880
HH11  AR2       0.440
HH12  AR2       0.440
NH2   AR2      -0.674
HH21  AR2       0.000
HH22  AR2       0.408
C     AR2       0.450
O     AR2      -0.450
N     AR3      -0.310
H     AR3       0.310
CA    AR3       0.000
CB    AR3       0.000
CG    AR3       0.000
CD    AR3       0.000
NE    AR3      -0.310
HE    AR3       0.310
CZ    AR3       0.266
NH1   AR3      -0.880
HH11  AR3       0.440
HH12  AR3       0.440
NH2   AR3      -0.674
HH21  AR3       0.408
HH22  AR3       0.000
C     AR3       0.450
O     AR3      -0.450
N     AR4      -0.310
H     AR4       0.310
CA    AR4       0.000
CB    AR4       0.000
CG    AR4       0.000
CD    AR4       0.090
NE    AR4      -0.110
HE    AR4       0.240
CZ    AR4       0.340
NH1   AR4      -0.260
HH11  AR4       0.240
HH12  AR4       0.240
NH2   AR4      -0.260
HH21  AR4       0.240
HH22  AR4       0.240
C     AR4       0.450
O     AR4      -0.450
N     ARG      -0.310
H     ARG       0.310
CA    ARG       0.000
CB    ARG       0.000
CG    ARG       0.000
CD    ARG       0.090
NE    ARG      -0.110
HE    ARG       0.240
CZ    ARG       0.340
NH1   ARG      -0.260
HH11  ARG       0.240
HH12  ARG       0.240
NH2   ARG      -0.260
HH21  ARG       0.240
HH22  ARG       0.240
C     ARG       0.450
O     ARG      -0.450
N     AS0      -0.310
H     AS0       0.310
CA    AS0       0.000
CB    AS0       0.000
CG    AS0       0.330
OD1   AS0      -0.288
OD2   AS0      -0.450
HD11  AS0       0.408
HD21  AS0       0.000
HD12  AS0       0.000
HD22  AS0       0.000
C     AS0       0.450
O     AS0      -0.450
N     AS1      -0.310
H     AS1       0.310
CA    AS1       0.000
CB    AS1       0.000
CG    AS1       0.330
OD1   AS1      -0.450
OD2   AS1      -0.288
HD11  AS1       0.000
HD21  AS1       0.408
HD12  AS1       0.000
HD22  AS1       0.000
C     AS1       0.450
O     AS1      -0.450
N     AS2      -0.310
H     AS2       0.310
CA    AS2       0.000
CB    AS2       0.000
CG    AS2       0.330
OD1   AS2      -0.288
OD2   AS2      -0.450
HD11  AS2       0.000
HD21  AS2       0.000
HD12  AS2       0.408
HD22  AS2       0.000
C     AS2       0.450
O     AS2      -0.450
N     AS3      -0.310
H     AS3       0.310
CA    AS3       0.000
CB    AS3       0.000
CG    AS3       0.330
OD1   AS3      -0.450
OD2   AS3      -0.288
HD11  AS3       0.000
HD21  AS3       0.000
HD12  AS3       0.000
HD22  AS3       0.408
C     AS3       0.450
O     AS3      -0.450
N     AS4      -0.310
H     AS4       0.310
CA    AS4       0.000
CB    AS4       0.000
CG    AS4       0.270
OD1   AS4      -0.635
OD2   AS4      -0.635
HD11  AS4       0.000
HD21  AS4       0.000
HD12  AS4       0.000
HD22  AS4       0.000
C     AS4       0.450
O     AS4      -0.450
N     ASP      -0.310
H     ASP       0.310
CA    ASP       0.000
CB    ASP       0.000
CG    ASP       0.270
OD1   ASP      -0.635
OD2   ASP      -0.635
C     ASP       0.450
O     ASP      -0.450
N     ASN      -0.310
H     ASN       0.310
CA    ASN       0.000
CB    ASN       0.000
CG    ASN       0.290
OD1   ASN      -0.450
ND2   ASN      -0.720
HD21  ASN       0.440
HD22  ASN       0.440
C     ASN       0.450
O     ASN      -0.450
N     CYS      -0.310
H     CYS       0.310
CA    CYS       0.000
CB    CYS       0.000
SG    CYS       0.000
C     CYS       0.450
O     CYS      -0.450
N     CY0      -0.310
H     CY0       0.310
CA    CY0       0.000
CB    CY0       0.150
SG    CY0      -0.370
HG1   CY0       0.220
HG2   CY0       0.000
HG3   CY0       0.000
C     CY0       0.450
O     CY0      -0.450
N     CY1      -0.310
H     CY1       0.310
CA    CY1       0.000
CB    CY1       0.150
SG    CY1      -0.370
HG1   CY1       0.000
HG2   CY1       0.220
HG3   CY1       0.000
C     CY1       0.450
O     CY1      -0.450
N     CY2      -0.310
H     CY2       0.310
CA    CY2       0.000
CB    CY2       0.150
SG    CY2      -0.370
HG1   CY2       0.000
HG2   CY2       0.000
HG3   CY2       0.220
C     CY2       0.450
O     CY2      -0.450
N     CY3      -0.310
H     CY3       0.310
CA    CY3       0.000
CB    CY3      -0.200
SG    CY3      -0.800
HG1   CY3       0.000
HG2   CY3       0.000
HG3   CY3       0.000
C     CY3       0.450
O     CY3      -0.450
N     GL0      -0.310
H     GL0       0.310
CA    GL0       0.000
CB    GL0       0.000
CG    GL0       0.000
CD    GL0       0.330
OE1   GL0      -0.288
OE2   GL0      -0.450
HE11  GL0       0.408
HE21  GL0       0.000
HE12  GL0       0.000
HE22  GL0       0.000
C     GL0       0.450
O     GL0      -0.450
N     GL1      -0.310
H     GL1       0.310
CA    GL1       0.000
CB    GL1       0.000
CG    GL1       0.000
CD    GL1       0.330
OE1   GL1      -0.450
OE2   GL1      -0.288
HE11  GL1       0.000
HE21  GL1       0.408
HE12  GL1       0.000
HE22  GL1       0.000
C     GL1       0.450
O     GL1      -0.450
N     GL2      -0.310
H     GL2       0.310
CA    GL2       0.000
CB    GL2       0.000
CG    GL2       0.000
CD    GL2       0.330
OE1   GL2      -0.288
OE2   GL2      -0.450
HE11  GL2       0.000
HE21  GL2       0.000
HE12  GL2       0.408
HE22  GL2       0.000
C     GL2       0.450
O     GL2      -0.450
N     GL3      -0.310
H     GL3       0.310
CA    GL3       0.000
CB    GL3       0.000
CG    GL3       0.000
CD    GL3       0.330
OE1   GL3      -0.450
OE2   GL3      -0.288
HE11  GL3       0.000
HE21  GL3       0.000
HE12  GL3       0.000
HE22  GL3       0.408
C     GL3       0.450
O     GL3      -0.450
N     GL4      -0.310
H     GL4       0.310
CA    GL4       0.000
CB    GL4       0.000
CG    GL4       0.000
CD    GL4       0.270
OE1   GL4      -0.635
OE2   GL4      -0.635
HE11  GL4       0.000
HE21  GL4       0.000
HE12  GL4       0.000
HE22  GL4       0.000
C     GL4       0.450
O     GL4      -0.450
N     GLU      -0.310
H     GLU       0.310
CA    GLU       0.000
CB    GLU       0.000
CG    GLU       0.000
CD    GLU       0.270
OE1   GLU      -0.635
OE2   GLU      -0.635
C     GLU       0.450
O     GLU      -0.450
N     GLN      -0.310
H     GLN       0.310
CA    GLN       0.000
CB    GLN       0.000
CG    GLN       0.000
CD    GLN       0.290
OE1   GLN      -0.450
NE2   GLN      -0.720
HE21  GLN       0.440
HE22  GLN       0.440
C     GLN       0.450
O     GLN      -0.450
N     GLY      -0.310
H     GLY       0.310
CA    GLY       0.000
C     GLY       0.450
O     GLY      -0.450
N     HI0      -0.310
H     HI0       0.310
CA    HI0       0.000
CB    HI0       0.000
CG    HI0       0.000
ND1   HI0      -0.050
HD1   HI0       0.310
CD2   HI0       0.000
HD2   HI0       0.140
CE1   HI0       0.000
HE1   HI0       0.140
NE2   HI0      -0.540
HE2   HI0       0.000
C     HI0       0.450
O     HI0      -0.450
N     HI1      -0.310
H     HI1       0.310
CA    HI1       0.000
CB    HI1       0.000
CG    HI1       0.000
ND1   HI1      -0.540
HD1   HI1       0.000
CD2   HI1       0.000
HD2   HI1       0.140
CE1   HI1       0.000
HE1   HI1       0.140
NE2   HI1      -0.050
HE2   HI1       0.310
C     HI1       0.450
O     HI1      -0.450
N     HI2      -0.310
H     HI2       0.310
CA    HI2       0.000
CB    HI2       0.000
CG    HI2      -0.050
ND1   HI2       0.380
HD1   HI2       0.300
CD2   HI2      -0.100
HD2   HI2       0.100
CE1   HI2      -0.340
HE1   HI2       0.100
NE2   HI2       0.310
HE2   HI2       0.300
C     HI2       0.450
O     HI2      -0.450
N     ILE      -0.310
H     ILE       0.310
CA    ILE       0.000
CB    ILE       0.000
CG1   ILE       0.000
CG2   ILE       0.000
CD    ILE       0.000
C     ILE       0.450
O     ILE      -0.450
N     LEU      -0.310
H     LEU       0.310
CA    LEU       0.000
CB    LEU       0.000
CG    LEU       0.000
CD1   LEU       0.000
CD2   LEU       0.000
C     LEU       0.450
O     LEU      -0.450
N     LYS      -0.310
H     LYS       0.310
CA    LYS       0.000
CB    LYS       0.000
CG    LYS       0.000
CD    LYS       0.000
CE    LYS       0.127
NZ    LYS       0.129
HZ1   LYS       0.248
HZ2   LYS       0.248
HZ3   LYS       0.248
C     LYS       0.450
O     LYS      -0.450
N     LY0      -0.310
H     LY0       0.310
CA    LY0       0.000
CB    LY0       0.000
CG    LY0       0.000
CD    LY0       0.000
CE    LY0      -0.240
NZ    LY0      -0.640
HZ1   LY0       0.000
HZ2   LY0       0.440
HZ3   LY0       0.440
C     LY0       0.450
O     LY0      -0.450
N     LY1      -0.310
H     LY1       0.310
CA    LY1       0.000
CB    LY1       0.000
CG    LY1       0.000
CD    LY1       0.000
CE    LY1      -0.240
NZ    LY1      -0.640
HZ1   LY1       0.440
HZ2   LY1       0.000
HZ3   LY1       0.440
C     LY1       0.450
O     LY1      -0.450
N     LY2      -0.310
H     LY2       0.310
CA    LY2       0.000
CB    LY2       0.000
CG    LY2       0.000
CD    LY2       0.000
CE    LY2      -0.240
NZ    LY2      -0.640
HZ1   LY2       0.440
HZ2   LY2       0.440
HZ3   LY2       0.000
C     LY2       0.450
O     LY2      -0.450
N     LY3      -0.310
H     LY3       0.310
CA    LY3       0.000
CB    LY3       0.000
CG    LY3       0.000
CD    LY3       0.000
CE    LY3       0.127
NZ    LY3       0.129
HZ1   LY3       0.248
HZ2   LY3       0.248
HZ3   LY3       0.248
C     LY3       0.450
O     LY3      -0.450
N     MET      -0.310
H     MET       0.310
CA    MET       0.000
CB    MET       0.000
CG    MET       0.241
SD    MET      -0.482
CE    MET       0.241
C     MET       0.450
O     MET      -0.450
N     PHE      -0.310
H     PHE       0.310
CA    PHE       0.000
CB    PHE       0.000
CG    PHE       0.000
CD1   PHE      -0.140
HD1   PHE       0.140
CD2   PHE      -0.140
HD2   PHE       0.140
CE1   PHE      -0.140
HE1   PHE       0.140
CE2   PHE      -0.140
HE2   PHE       0.140
CZ    PHE      -0.140
HZ    PHE       0.140
C     PHE       0.450
O     PHE      -0.450
N     PRO       0.000
CA    PRO       0.000
CB    PRO       0.000
CG    PRO       0.000
CD    PRO       0.000
C     PRO       0.450
O     PRO      -0.450
N     SER      -0.310
H     SER       0.310
CA    SER       0.000
CB    SER       0.266
OG    SER      -0.674
HG    SER       0.408
C     SER       0.450
O     SER      -0.450
N     THR      -0.310
H     THR       0.310
CA    THR       0.000
CB    THR       0.266
OG1   THR      -0.674
HG1   THR       0.408
CG2   THR       0.000
C     THR       0.450
O     THR      -0.450
N     TRP      -0.310
H     TRP       0.310
CA    TRP       0.000
CB    TRP       0.000
CG    TRP      -0.210
CD1   TRP      -0.140
HD1   TRP       0.140
CD2   TRP       0.000
NE1   TRP      -0.100
HE1   TRP       0.310
CE2   TRP       0.000
CE3   TRP      -0.140
HE3   TRP       0.140
CZ2   TRP      -0.140
HZ2   TRP       0.140
CZ3   TRP      -0.140
HZ3   TRP       0.140
CH2   TRP      -0.140
HH2   TRP       0.140
C     TRP       0.450
O     TRP      -0.450
N     TY0      -0.310
H     TY0       0.310
CA    TY0       0.000
CB    TY0       0.000
CG    TY0       0.000
CD1   TY0      -0.140
HD1   TY0       0.140
CD2   TY0      -0.140
HD2   TY0       0.140
CE1   TY0      -0.140
HE1   TY0       0.140
CE2   TY0      -0.140
HE2   TY0       0.140
CZ    TY0       0.203
OH    TY0      -0.611
HH1   TY0       0.408
HH2   TY0       0.000
C     TY0       0.450
O     TY0      -0.450
N     TY1      -0.310
H     TY1       0.310
CA    TY1       0.000
CB    TY1       0.000
CG    TY1       0.000
CD1   TY1      -0.140
HD1   TY1       0.140
CD2   TY1      -0.140
HD2   TY1       0.140
CE1   TY1      -0.140
HE1   TY1       0.140
CE2   TY1      -0.140
HE2   TY1       0.140
CZ    TY1       0.203
OH    TY1      -0.611
HH1   TY1       0.000
HH2   TY1       0.408
C     TY1       0.450
O     TY1      -0.450
N     TY2      -0.310
H     TY2       0.310
CA    TY2       0.000
CB    TY2       0.000
CG    TY2       0.000
CD1   TY2      -0.140
HD1   TY2       0.140
CD2   TY2      -0.140
HD2   TY2       0.140
CE1   TY2      -0.140
HE1   TY2       0.140
CE2   TY2      -0.140
HE2   TY2       0.140
CZ    TY2      -0.200
OH    TY2      -0.800
HH1   TY2       0.000
HH2   TY2       0.000
C     TY2       0.450
O     TY2      -0.450
N     TYR      -0.310
H     TYR       0.310
CA    TYR       0.000
CB    TYR       0.000
CG    TYR       0.000
CD1   TYR      -0.140
HD1   TYR       0.140
CD2   TYR      -0.140
HD2   TYR       0.140
CE1   TYR      -0.140
HE1   TYR       0.140
CE2   TYR      -0.140
HE2   TYR       0.140
CZ    TYR       0.203
OH    TYR      -0.611
HH    TYR       0.408
C     TYR       0.450
O     TYR      -0.450
N     VAL      -0.310
H     VAL       0.310
CA    VAL       0.000
CB    VAL       0.000
CG1   VAL       0.000
CG2   VAL       0.000
C     VAL       0.450
O     VAL      -0.450
CT    CT0       0.330
OT1   CT0      -0.288
OT2   CT0      -0.450
HO11  CT0       0.408
HO21  CT0       0.000
HO12  CT0       0.000
HO22  CT0       0.000
CT    CT1       0.330
OT1   CT1      -0.450
OT2   CT1      -0.288
HO11  CT1       0.000
HO21  CT1       0.408
HO12  CT1       0.000
HO22  CT1       0.000
CT    CT2       0.330
OT1   CT2      -0.288
OT2   CT2      -0.450
HO11  CT2       0.000
HO21  CT2       0.000
HO12  CT2       0.408
HO22  CT2       0.000
CT    CT3       0.330
OT1   CT3      -0.450
OT2   CT3      -0.288
HO11  CT3       0.000
HO21  CT3       0.000
HO12  CT3       0.000
HO22  CT3       0.408
CT    CT4       0.270
OT1   CT4      -0.635
OT2   CT4      -0.635
HO11  CT4       0.000
HO21  CT4       0.000
HO12  CT4       0.000
HO22  CT4       0.000
CT              0.270
OT1            -0.635
OT2            -0.635
HO11            0.000
HO21            0.000
HO12            0.000
HO22            0.000
N     NH2      -0.830
H1    NH2       0.415
H2    NH2       0.415
CD    POX       0.210
CE    POX       0.420
OE    POX      -0.750
C1A   POX       0.850
O1A   POX      -0.730
C1B   POX       0.000
C1C   POX       0.000
C1D   POX       0.000
C1E   POX       0.000
C1F   POX       0.000
C1G   POX       0.000
C1H   POX       0.000
C1I   POX       0.000
C1J   POX       0.000
C1K   POX       0.000
C1L   POX       0.000
C1M   POX       0.000
C1N   POX       0.000
C1O   POX       0.000
C1P   POX       0.000
C1Q   POX       0.000
C1R   POX       0.000
CZ    POX       0.410
OZ    POX      -0.560
C2A   POX       0.830
O2A   POX      -0.680
C2B   POX       0.000
C2C   POX       0.000
C2D   POX       0.000
C2E   POX       0.000
C2F   POX       0.000
C2G   POX       0.000
C2H   POX       0.000
C2I   POX       0.000
C2J   POX       0.000
C2K   POX       0.000
C2L   POX       0.000
C2M   POX       0.000
C2N   POX       0.000
C2O   POX       0.000
C2P   POX       0.000
N     MT0      -0.310
H     MT0       0.310
CA    MT0       0.000
CB    MT0       0.000
CG    MT0       0.000
CD1   MT0      -0.140
HD1   MT0       0.140
CD2   MT0      -0.140
HD2   MT0       0.140
CE1   MT0      -0.140
HE1   MT0       0.140
CE2   MT0      -0.140
HE2   MT0       0.140
CZ    MT0       0.203
OH    MT0      -0.611
HH1   MT0       0.408
HH2   MT0       0.000
CX    MT0       0.000
C     MT0       0.450
O     MT0      -0.450
N     MT1      -0.310
H     MT1       0.310
CA    MT1       0.000
CB    MT1       0.000
CG    MT1       0.000
CD1   MT1      -0.140
HD1   MT1       0.140
CD2   MT1      -0.140
HD2   MT1       0.140
CE1   MT1      -0.140
HE1   MT1       0.140
CE2   MT1      -0.140
HE2   MT1       0.140
CZ    MT1       0.203
OH    MT1      -0.611
HH1   MT1       0.000
HH2   MT1       0.408
CX    MT1       0.000
C     MT1       0.450
O     MT1      -0.450
N     MT2      -0.310
H     MT2       0.310
CA    MT2       0.000
CB    MT2       0.000
CG    MT2       0.000
CD1   MT2      -0.140
HD1   MT2       0.140
CD2   MT2      -0.140
HD2   MT2       0.140
CE1   MT2      -0.140
HE1   MT2       0.140
CE2   MT2      -0.140
HE2   MT2       0.140
CZ    MT2      -0.200
OH    MT2      -0.800
HH1   MT2       0.000
HH2   MT2       0.000
CX    MT2       0.000
C     MT2       0.450
O     MT2      -0.450
N     MA4      -0.310
H     MA4       0.310
CA    MA4       0.000
CB    MA4       0.000
CG    MA4       0.000
CD    MA4       0.090
NE    MA4      -0.110
HE    MA4       0.240
CZ    MA4       0.340
NH1   MA4      -0.260
HH11  MA4       0.240
HH12  MA4       0.240
NH2   MA4      -0.260
HH21  MA4       0.240
HH22  MA4       0.240
CX    MA4       0.000
C     MA4       0.450
O     MA4      -0.450
C01   DO0       0.231
O02   DO0      -0.311
C03   DO0       0.191
C04   DO0       0.301
C05   DO0      -0.152
H06   DO0       0.137
C07   DO0      -0.274
O08   DO0      -0.296
C09   DO0       0.225
C10   DO0      -0.334
H11   DO0       0.148
C12   DO0       0.063
C13   DO0        0.08
C14   DO0      -0.074
C15   DO0       0.595
O16   DO0      -0.496
C17   DO0      -0.089
C18   DO0       0.336
C19   DO0      -0.141
C20   DO0      -0.141
C21   DO0       0.128
N22   DO0      -0.319
H23   DO0           0
C24   DO0       0.063
C25   DO0      -0.081
C26   DO0      -0.055
H27   DO0       0.083
C28   DO0      -0.055
H29   DO0       0.083
C30   DO0      -0.146
H31   DO0       0.131
C32   DO0       -0.06
H33   DO0       0.116
C34   DO0      -0.146
H35   DO0       0.131
C36   DO0       0.128
C01   DO1       0.231
O02   DO1      -0.311
C03   DO1       0.191
C04   DO1       0.301
C05   DO1      -0.152
H06   DO1       0.137
C07   DO1      -0.274
O08   DO1      -0.296
C09   DO1       0.225
C10   DO1      -0.334
H11   DO1       0.148
C12   DO1       0.063
C13   DO1       0.080
C14   DO1      -0.074
C15   DO1       0.595
O16   DO1      -0.496
C17   DO1      -0.089
C18   DO1       0.336
C19   DO1      -0.141
C20   DO1      -0.141
C21   DO1       0.270
N22   DO1      -0.056
H23   DO1       0.202
C24   DO1       0.314
C25   DO1      -0.081
C26   DO1      -0.055
H27   DO1       0.083
C28   DO1      -0.055
H29   DO1       0.083
C30   DO1      -0.146
H31   DO1       0.131
C32   DO1      -0.060
H33   DO1       0.116
C34   DO1      -0.146
H35   DO1       0.131
C36   DO1       0.270
C01   GA0       0.180
O02   GA0      -0.232
C03   GA0       0.305
C04   GA0      -0.277
H05   GA0       0.167
C06   GA0       0.157
O07   GA0      -0.491
C08   GA0       0.682
H09   GA0      -0.021
C10   GA0      -0.140
C11   GA0      -0.015
C12   GA0       0.010
H13   GA0       0.111
C14   GA0      -0.502
H15   GA0       0.182
C16   GA0       0.715
H17   GA0       0.008
O18   GA0      -0.704
H19   GA0       0.454
C20   GA0      -0.386
C21   GA0      -0.144
C22   GA0       0.117
N23   GA0      -0.161
H24   GA0       0.000
C25   GA0       0.029
C26   GA0       0.015
C27   GA0      -0.012
C28   GA0      -0.199
H29   GA0       0.154
C01   GA1       0.180
O02   GA1      -0.232
C03   GA1       0.305
C04   GA1      -0.277
H05   GA1       0.167
C06   GA1       0.157
O07   GA1      -0.491
C08   GA1       0.682
H09   GA1      -0.021
C10   GA1      -0.140
C11   GA1      -0.015
C12   GA1       0.010
H13   GA1       0.111
C14   GA1      -0.502
H15   GA1       0.182
C16   GA1       0.715
H17   GA1       0.008
O18   GA1      -0.704
H19   GA1       0.454
C20   GA1      -0.386
C21   GA1      -0.144
C22   GA1       0.361
N23   GA1      -0.097
H24   GA1       0.325
C25   GA1       0.270
C26   GA1       0.141
C27   GA1      -0.012
C28   GA1      -0.199
H29   GA1       0.154
 N9   AT0      -0.200
 C4   AT0       0.200
 N3   AT0      -0.360
 C2   AT0       0.360
 N1   AT0      -0.360
 C6   AT0       0.360
 N6   AT0      -0.830
H61   AT0       0.415
H62   AT0       0.415
 C5   AT0       0.000
 N7   AT0      -0.360
 C8   AT0       0.360
C1S   AT0       0.200
O4S   AT0      -0.360
C4S   AT0       0.160
C2S   AT0       0.150
O2S   AT0      -0.548
H2S   AT0       0.398
C3S   AT0       0.150
O3S   AT0      -0.548
H3S   AT0       0.398
C5S   AT0       0.000
O5S   AT0      -0.375
 PA   AT0       0.705
O1A   AT0      -0.665
O2A   AT0      -0.665
O3A   AT0      -0.375
 PB   AT0       0.705
O1B   AT0      -0.665
O2B   AT0      -0.665
O3B   AT0      -0.050
 PG   AT0       0.870
O1G   AT0      -0.310
H1G   AT0       0.230
O2G   AT0      -0.870
H2G   AT0       0.000
O3G   AT0      -0.870
H3G   AT0       0.000
 N9   AT1      -0.200
 C4   AT1       0.200
 N3   AT1      -0.360
 C2   AT1       0.360
 N1   AT1      -0.360
 C6   AT1       0.360
 N6   AT1      -0.830
H61   AT1       0.415
H62   AT1       0.415
 C5   AT1       0.000
 N7   AT1      -0.360
 C8   AT1       0.360
C1S   AT1       0.200
O4S   AT1      -0.360
C4S   AT1       0.160
C2S   AT1       0.150
O2S   AT1      -0.548
H2S   AT1       0.398
C3S   AT1       0.150
O3S   AT1      -0.548
H3S   AT1       0.398
C5S   AT1       0.000
O5S   AT1      -0.375
 PA   AT1       0.705
O1A   AT1      -0.665
O2A   AT1      -0.665
O3A   AT1      -0.375
 PB   AT1       0.705
O1B   AT1      -0.665
O2B   AT1      -0.665
O3B   AT1      -0.050
 PG   AT1       0.870
O1G   AT1      -0.870
H1G   AT1       0.000
O2G   AT1      -0.310
H2G   AT1       0.230
O3G   AT1      -0.870
H3G   AT1       0.000
 N9   AT2      -0.200
 C4   AT2       0.200
 N3   AT2      -0.360
 C2   AT2       0.360
 N1   AT2      -0.360
 C6   AT2       0.360
 N6   AT2      -0.830
H61   AT2       0.415
H62   AT2       0.415
 C5   AT2       0.000
 N7   AT2      -0.360
 C8   AT2       0.360
C1S   AT2       0.200
O4S   AT2      -0.360
C4S   AT2       0.160
C2S   AT2       0.150
O2S   AT2      -0.548
H2S   AT2       0.398
C3S   AT2       0.150
O3S   AT2      -0.548
H3S   AT2       0.398
C5S   AT2       0.000
O5S   AT2      -0.375
 PA   AT2       0.705
O1A   AT2      -0.665
O2A   AT2      -0.665
O3A   AT2      -0.375
 PB   AT2       0.705
O1B   AT2      -0.665
O2B   AT2      -0.665
O3B   AT2      -0.050
 PG   AT2       0.870
O1G   AT2      -0.870
H1G   AT2       0.000
O2G   AT2      -0.870
H2G   AT2       0.000
O3G   AT2      -0.310
H3G   AT2       0.230
 N9   AT3      -0.200
 C4   AT3       0.200
 N3   AT3      -0.360
 C2   AT3       0.360
 N1   AT3      -0.360
 C6   AT3       0.360
 N6   AT3      -0.830
H61   AT3       0.415
H62   AT3       0.415
 C5   AT3       0.000
 N7   AT3      -0.360
 C8   AT3       0.360
C1S   AT3       0.200
O4S   AT3      -0.360
C4S   AT3       0.160
C2S   AT3       0.150
O2S   AT3      -0.548
H2S   AT3       0.398
C3S   AT3       0.150
O3S   AT3      -0.548
H3S   AT3       0.398
C5S   AT3       0.000
O5S   AT3      -0.375
 PA   AT3       0.705
O1A   AT3      -0.665
O2A   AT3      -0.665
O3A   AT3      -0.375
 PB   AT3       0.705
O1B   AT3      -0.665
O2B   AT3      -0.665
O3B   AT3      -0.520
 PG   AT3       1.130
O1G   AT3      -0.870
H1G   AT3       0.000
O2G   AT3      -0.870
H2G   AT3       0.000
O3G   AT3      -0.870
H3G   AT3       0.000
 N9   AD0      -0.200
 C4   AD0       0.200
 N3   AD0      -0.360
 C2   AD0       0.360
 N1   AD0      -0.360
 C6   AD0       0.360
 N6   AD0      -0.830
H61   AD0       0.415
H62   AD0       0.415
 C5   AD0       0.000
 N7   AD0      -0.360
 C8   AD0       0.360
C1S   AD0       0.200
O4S   AD0      -0.360
C4S   AD0       0.160
C2S   AD0       0.150
O2S   AD0      -0.548
H2S   AD0       0.398
C3S   AD0       0.150
O3S   AD0      -0.548
H3S   AD0       0.398
C5S   AD0       0.000
O5S   AD0      -0.375
 PA   AD0       0.705
O1A   AD0      -0.665
O2A   AD0      -0.665
O3A   AD0      -0.050
 PB   AD0       0.870
O1B   AD0      -0.310
H1B   AD0       0.230
O2B   AD0      -0.870
H2B   AD0       0.000
O3B   AD0      -0.870
H3B   AD0       0.000
 N9   AD1      -0.200
 C4   AD1       0.200
 N3   AD1      -0.360
 C2   AD1       0.360
 N1   AD1      -0.360
 C6   AD1       0.360
 N6   AD1      -0.830
H61   AD1       0.415
H62   AD1       0.415
 C5   AD1       0.000
 N7   AD1      -0.360
 C8   AD1       0.360
C1S   AD1       0.200
O4S   AD1      -0.360
C4S   AD1       0.160
C2S   AD1       0.150
O2S   AD1      -0.548
H2S   AD1       0.398
C3S   AD1       0.150
O3S   AD1      -0.548
H3S   AD1       0.398
C5S   AD1       0.000
O5S   AD1      -0.375
 PA   AD1       0.705
O1A   AD1      -0.665
O2A   AD1      -0.665
O3A   AD1      -0.050
 PB   AD1       0.870
O1B   AD1      -0.870
H1B   AD1       0.000
O2B   AD1      -0.310
H2B   AD1       0.230
O3B   AD1      -0.870
H3B   AD1       0.000
 N9   AD2      -0.200
 C4   AD2       0.200
 N3   AD2      -0.360
 C2   AD2       0.360
 N1   AD2      -0.360
 C6   AD2       0.360
 N6   AD2      -0.830
H61   AD2       0.415
H62   AD2       0.415
 C5   AD2       0.000
 N7   AD2      -0.360
 C8   AD2       0.360
C1S   AD2       0.200
O4S   AD2      -0.360
C4S   AD2       0.160
C2S   AD2       0.150
O2S   AD2      -0.548
H2S   AD2       0.398
C3S   AD2       0.150
O3S   AD2      -0.548
H3S   AD2       0.398
C5S   AD2       0.000
O5S   AD2      -0.375
 PA   AD2       0.705
O1A   AD2      -0.665
O2A   AD2      -0.665
O3A   AD2      -0.050
 PB   AD2       0.870
O1B   AD2      -0.870
H1B   AD2       0.000
O2B   AD2      -0.870
H2B   AD2       0.000
O3B   AD2      -0.310
H3B   AD2       0.230
 N9   AD3      -0.200
 C4   AD3       0.200
 N3   AD3      -0.360
 C2   AD3       0.360
 N1   AD3      -0.360
 C6   AD3       0.360
 N6   AD3      -0.830
H61   AD3       0.415
H62   AD3       0.415
 C5   AD3       0.000
 N7   AD3      -0.360
 C8   AD3       0.360
C1S   AD3       0.200
O4S   AD3      -0.360
C4S   AD3       0.160
C2S   AD3       0.150
O2S   AD3      -0.548
H2S   AD3       0.398
C3S   AD3       0.150
O3S   AD3      -0.548
H3S   AD3       0.398
C5S   AD3       0.000
O5S   AD3      -0.375
 PA   AD3       0.705
O1A   AD3      -0.665
O2A   AD3      -0.665
O3A   AD3      -0.520
 PB   AD3       1.130
O1B   AD3      -0.870
H1B   AD3       0.000
O2B   AD3      -0.870
H2B   AD3       0.000
O3B   AD3      -0.870
H3B   AD3       0.000
O8    PNW      -0.449
N1    PNW       0.704
O7    PNW      -0.449
C10   PNW      -0.048
C9    PNW      -0.092
H15   PNW       0.163
C8    PNW      -0.295
H13   PNW       0.192
C7    PNW       0.472
C12   PNW      -0.295
H17   PNW       0.192
C11   PNW      -0.092
H16   PNW       0.163
O1    PNW      -0.388
C1    PNW       0.243
H01   PNW       0.067
C2    PNW       0.155
H02   PNW       0.076
O2    PNW      -0.632
H03   PNW       0.442
C3    PNW       0.067
H04   PNW       0.094
O3    PNW      -0.645
H05   PNW       0.454
C4    PNW       0.238
H06   PNW       0.050
O4    PNW      -0.654
H07   PNW       0.448
C5    PNW      -0.010
O5    PNW      -0.338
H08   PNW       0.056
C6    PNW       0.365
O6    PNW      -0.660
H11   PNW       0.406
