# Supplementary material for: Improving the Estimation of pK a Values for All Titratable Amino Acids at the Water/Membrane Interface
Source: J Phys Chem B. 2026 Apr 13;130(16):4270–82. doi: 10.1021/acs.jpcb.5c07807 (PMC13112345; doi:10.1021/acs.jpcb.5c07807)
Supplement: Supplementary file 2 [file jp5c07807_si_002.zip › zip/DelphiTools_v2.0/getst]

#!/usr/bin/gawk -f
###########################################################################
# This file is part of meadTools, version 2.0.0.
# 
# Copyright (c) 2001-2012, Antonio M. Baptista, Instituto de Tecnologia
# Quimica e Biologica, Universidade Nova de Lisboa, Portugal.
# 
# meadTools is free software: you can redistribute it and/or modify it
# under the terms of the GNU General Public License as published by the
# Free Software Foundation, either version 2 of the License, or (at your
# option) any later version.
# 
# meadTools is distributed in the hope that it will be useful, but
# WITHOUT ANY WARRANTY; without even the implied warranty of
# MERCHANTABILITY or FITNESS FOR A PARTICULAR PURPOSE.  See the GNU
# General Public License for more details.
# 
# You should have received a copy of the GNU General Public License
# along with meadTools.  If not, see <http://www.gnu.org/licenses/>.
# 
# For further details and info check the README file.
# 
# You can get meadTools at <http://www.itqb.unl.pt/simulation>.
###########################################################################


############################################################################
# getst: a program to get .st files.
#
# This program reads a .sites file and gets the necessary .st files
# from the specified directory.  If some .st file is not found but
# starts with NT or CT, the corresponding 'ALA' files are adapted;
# otherwise, an error occurs.
############################################################################


BEGIN{
  cmd = "getst" ;
  usage = "Usage:  "cmd" SITES_FILE ST_DIR" ;
  if (ARGC != 3) error("Wrong number of arguments.\n" usage) ;
  filecheck(sitesfile = ARGV[1]) ;
  stdir = ARGV[2] ;

  while (getline < sitesfile)
    for(i = 2 ; i <= NF ; i++) stlist[$i] = 1 ;

  for (s in stlist)
  {
    source = stdir"/"s".st" ;
    if (system("test -f "source) == 0) system("cp "source" .") ;
    else if (s ~ /^(NT|CT)/)
    {
      type = substr(s, 1, 2) ;
      suff = substr(s, match(s,"(tau|avx|all)")) ;
      res = substr(s, 3, length(s) - length(suff) - 2) ;
      filecheck(source = stdir"/"type"ALA"suff".st") ;
      target = s".st" ;
      while (getline < source)
      {
	sub("ALA",res) ;
	print $0 > target ;
      }
      close(source) ; 
    }
    else error("File "source" does not exist.") ;
  }
}

function filecheck(file)
{
  if (system("test -f "file))
    error("File "file" does not exist.") ;
  if (system("test -r "file))
    error("File "file" exists but is not readable.") ;
}

function warning(msg)
{
  print cmd ": Warning: " msg | "cat 1>&2" ;
}

function error(msg)
{
  print cmd ": Error: " msg | "cat 1>&2" ;
  exit 1 ;
}
