# Supplementary material for: Improving the Estimation of pK a Values for All Titratable Amino Acids at the Water/Membrane Interface
Source: J Phys Chem B. 2026 Apr 13;130(16):4270–82. doi: 10.1021/acs.jpcb.5c07807 (PMC13112345; doi:10.1021/acs.jpcb.5c07807)
Supplement: Supplementary file 2 [file jp5c07807_si_002.zip › zip/DelphiTools_v2.0/makepqr]

#!/usr/bin/gawk -f
###########################################################################
# This file is part of meadTools, version 2.0.0.
# 
# Copyright (c) 2001-2012, Antonio M. Baptista, Instituto de Tecnologia
# Quimica e Biologica, Universidade Nova de Lisboa, Portugal.
# 
# meadTools is free software: you can redistribute it and/or modify it
# under the terms of the GNU General Public License as published by the
# Free Software Foundation, either version 2 of the License, or (at your
# option) any later version.
# 
# meadTools is distributed in the hope that it will be useful, but
# WITHOUT ANY WARRANTY; without even the implied warranty of
# MERCHANTABILITY or FITNESS FOR A PARTICULAR PURPOSE.  See the GNU
# General Public License for more details.
# 
# You should have received a copy of the GNU General Public License
# along with meadTools.  If not, see <http://www.gnu.org/licenses/>.
# 
# For further details and info check the README file.
# 
# You can get meadTools at <http://www.itqb.unl.pt/simulation>.
###########################################################################


############################################################################
# makepqr: a program to make a .pqr file from GROMACS info.
#
# Input  : .gro, .top and ff*nb.itp
# Output : .pqr file
#
# Description:
#
# Data besides charges and radii are taken from the .gro file.
#
# Charges are taken from the .top file, except for water (see below).
#
# Radii are computed from info in .top and ff*nb.itp files.  More
# exactly, atom types are read from .top and nonbond parameters from
# the ff*nb.itp file.  Radii are then assigned in several different
# ways, depending on the first and second options.  The first option
# specifies that the radius of an atom is computed using the
# Lennard-Jones interaction of: (L) a like-atom pair; (W) a pair with
# the oxygen atom of water.  The second option specifies that the
# distance between two atoms used to compute the radius is obtained
# from their Lennard-Jones interaction as corresponding to: (min) the
# energy minimum; (zero) the zero of energy; (RT) RT above the energy
# minimum; (2RT) 2RT above the energy minimum.  These calculations
# assume combination rule 1 (see GROMACS user manual), which works for
# the GROMOS force fields, but *not* for OPLSAA.  Furthermore, the
# atom type of the water oxygen (required with option "W") is assumed
# to be OW, which works for the GROMOS force fields but *not* for
# OPLSAA; if necessary, makepqr may be changed to read the variable
# typeOW from the command line.
#
# Any "#include" directives found in the topology file are ignored,
# meaning that only complete topologies can be used (eg, a processed
# topology obtained with grompp).  All names and numbers of the
# different molecules are read from the "[ molecules ]" directive in
# the topology file, and their order is assumed to be the same used in
# the .gro file (which seems to be default behaviour for GROMACS).
# This should be completely general and allow the treatment of
# multi-chain proteins and other molecules (waters, lipids, etc).
#
# The hydrogen atoms of water molecules are assumed to match
# "^HW[12]$" and are removed from the final .pqr. This is done because
# the inclusion of water molecules typically implies that tautomeric
# hydrogens will be later added using the program addHtaut, which
# requires oxygen-only waters. If necessary, makepqr may be changed to
# read the variable atoms2remove from the command line.
#
# In some cases you may have a large topology file that already
# contains the force field parameters (eg, a processed topology from
# grompp), instead of "#include" them.  In that case you can give that
# file twice in the argument list: one as ".top" and another as
# "ff*nb.itp".  That seems to work fine.
#
# C-terminal sites are identified by assuming that a sequence of atoms
# named C, O1 and O2 should be present (more exactly, O1 must
# immediately follow C, the C-terminal finishing when O2 is found).
# The atom names then produced are CT, OT1 and OT2.  In order that
# subsequent operations work OK, it is necessary that the residues
# separating the chains have no atoms named C, O, N, H (because of
# MEAD) nor CT, OT1, OT2 (because of makesites).  Atoms named OXT (eg,
# from Gromos-derived topologies) cause a warning.  Note that, when
# building the model compound for a residue with number i, MEAD
# includes the C and O atoms of residue i-1 and the H, N and CA of
# residue i+1, meaning that it is safer to separate chains by a dummy
# single-atom residue (recent MEAD versions can already deal with
# multiple chains, but I never tested that feature).
#
# There is an annoying problem with topology files after version 3.3
# of GROMACS.  This version introduced some format changes, one being
# the inclusion of an additional column in the "[ atomtypes ]"
# section.  The problem is that the topology file itself contains no
# information on the version it refers to, meaning that the user has
# to find that somehow.  The current version of makepqr simply checks
# the number of fields in the lines in section "[ atomtypes ]", which
# seems to work fine for the present purposes.
#
# In GROMACS versions > 4 the forcefields ffG53a5 and ffG53a6 use an
# inconsistent name for atomtype CH2r/CH2R. A simple fix for this was
# added, as well a check in function rad() to detect similar cases,
# which could be fixed in a similar way. Although this case-by-case
# approach makes the program to decide about actual data (instead of
# just reading it from the input), it is the simplest and safest way
# to deal with these cases, which will always be rare and temporary
# and should be regarded as bugs.
############################################################################


BEGIN{
  cmd = "makepqr" ;
  usage = "Usage:  "cmd  \
    "  L|W  min|zero|RT|2RT  FFNB_FILE  TOP_FILE  GRO_FILE\n"  \
    "Options for radii assignment:\n"  \
    "  'L'       Use Lennard-Jones interaction of like-atom pair.\n"  \
    "  'W'       Use Lennard-Jones interaction of water-atom pair.\n"  \
    "  'min'     Use LJ energy minimum.\n"  \
    "  'zero'    Use LJ energy zero.\n"  \
    "  'RT'      Use LJ energy minimum plus RT (thermal radii).\n"  \
    "  '2RT'     Use LJ energy minimum plus 2RT (smaller thermal radii).\n"  \
    "If you have a 'complete' topology use it twice, for 3rd and 4th arguments.\n"  \
    "Works for GROMACS formats only, using GROMOS force fields.\n"  \
    "Afterwards check N- and C-terminal sites." ;
  if (ARGC != 6) error("Wrong number of arguments.\n" usage) ;
  if (ARGV[1] !~ /^[LW]$/) error("Wrong argument value.\n" usage) ;
  if (ARGV[2] !~ /^(min|zero|RT|2RT)$/) error("Wrong argument value.\n"usage) ;
  watermode = 0 ;
  if (ARGV[1] == "W") watermode = 1 ;
  radtype = ARGV[2] ;
  filecheck(nb_file = ARGV[3]) ;
  filecheck(top_file = ARGV[4]) ;
  filecheck(gro_file = ARGV[5]) ;

  # Define some constants:
  kT = 2.49432 ;                 # RT in kJ/mol at 300 K
  typeOW = "OW" ;                # atom type of water oxygen in fGG*
  atoms2remove = "^HW[12]$" ;    # name of water hydrogens to be removed

  # Define .pqr format:
  pqrfmt = "ATOM %6d %-4s %-4s %4d     %7.3f %7.3f %7.3f %6.3f %6.3f\n" ;

  # Read file with nonbonded parameters:
  # (assuming combination rule 1; see header)
  # Field parsing is used. I hope this works in all cases found. Otherwise,
  # one may switch to column parsing, as done below for the .gro file.
  atomtype = nonbond = oldGROMACS = newGROMACS = 0 ;
  while (getline < nb_file)
  {
    if ($1 ~ /^[;#]/) continue ;
    if (NF == 0 || $0 ~ /\[ /) atomtype = nonbond = 0 ;
    if (atomtype)
    {
      # Guessing GROMACS version (see header):
      if (NF == 6 || $7 ~ /^;/)
      {
	oldGROMACS = 1 ;
	c6_at[$1]  = $5 ;
	c12_at[$1] = $6 ;
      }
      else
      {
	newGROMACS = 1 ;
	c6_at[$1]  = $6 ;
	c12_at[$1] = $7 ;
      }
    }
    if (nonbond)
    {
      if (watermode)   # If using atom-versus-OW LJ
      {
	if ($1 == typeOW || $2 == typeOW)
	{
	  if ($1 == typeOW) a = $2 ;
	  else a = $1 ;
	  c6_nb[a]  = $4 ;
	  c12_nb[a] = $5 ;
	}
      }
      else   # If using like-atom LJ
      {
	if ($1 == $2)
	{
	  c6_nb[$1]  = $4 ;
	  c12_nb[$1] = $5 ;
	}
      }
    }
    if ($0 ~ /\[ atomtypes \]/) atomtype = 1 ;
    if ($0 ~ /\[ nonbond_params \]/) nonbond = 1 ;
  }
  close(nb_file) ;
  if (oldGROMACS && newGROMACS)
    error("Format of "nb_file" suggests GROMACS versions both < and >= 3.3.") ;
  if (oldGROMACS) warning("Assuming GROMACS topology version < 3.3.") ;
  if (newGROMACS) warning("Assuming GROMACS topology version >= 3.3.") ;

  # Define c6 and c12 terms for CH2R (to fix a bug in ffG53a5 and ffG53a6):
  c6_at["CH2R"] = c6_at["CH2r"] ;
  c12_at["CH2R"] = c12_at["CH2r"] ;
  c6_nb["CH2R"] = c6_nb["CH2r"] ;
  c12_nb["CH2R"] = c12_nb["CH2r"] ;

  # Read molecule types from topology file:
  molecules = mmoltypes = 0 ;
  while (getline < top_file)
  {
    if ($1 ~ /^[;#]/) continue ;
    if ((NF == 0 || $0 ~ /\[ /) && molecules) molecules = 0 ;
    if (molecules)
    {
      nmoltypes++ ;
      moltype[nmoltypes] = $1 ;
      nmols[nmoltypes] = $2 ;
    }
    if ($0 ~ /\[ molecules \]/) molecules = 1 ;
  }
  close(top_file) ;

  atmcount = 0 ;
  for (m = 1 ; m <= nmoltypes ; m++)
  {
    moleculetype = thismoltype = atom = natoms = 0 ;
    offset = atmcount ;
    while (getline < top_file)
    {
      if ($1 ~ /^[;#]/) continue ;
      if (NF == 0 || $0 ~ /\[ /)
      {
	if (moleculetype) moleculetype = 0 ;
	if (atom) thismoltype = atom = 0 ;
      }
      if (moleculetype && $1 == moltype[m]) thismoltype = 1 ;
      if (atom && thismoltype)
      {
	atmcount++ ;
	natoms++ ;
	charge[atmcount] = $7 ;
	radius[atmcount] = rad($2) ;
      }
      if ($0 ~ /\[ moleculetype \]/) moleculetype = 1 ;
      if ($0 ~ /\[ atoms \]/) atom = 1 ;
    }
    close(top_file) ;
    for (k = 2 ; k <= nmols[m] ; k++)
    {
      for (i = 1 ; i <= natoms ; i++)
      {
	atmcount++ ;
	charge[atmcount] = charge[offset+i] ;
	radius[atmcount] = radius[offset+i] ;
      }
    }
  }

  # Read .gro file:
  nchains = 0 ;
  getline < gro_file ;   # read title
  getline < gro_file ;   # read no. of atoms
  natoms = $1 ;
  if (atmcount != natoms)
    error("Number of atoms is "atmcount" in .top file and "natoms " in .gro file.") ;
  for (i = 1 ; i <= natoms ; i++)
  {
    getline < gro_file ;
    # Parse variables from line:
    atmi = trim(substr($0, 11, 5)) ;
    resn = substr($0, 1, 5) + 0 ;
    resi = resname(trim(substr($0, 6, 5))) ;
    x = substr($0, 21, 8) + 0 ;
    y = substr($0, 29, 8) + 0 ;
    z = substr($0, 37, 8) + 0 ;
    # Assign charge and radius:
    if (charge[i] != "")   # if atom was read from .top
    {
      if (atmi ~ atoms2remove) continue ;  # skip atoms to be removed
      c = charge[i] ;
      r = radius[i] ;
    }
    else # otherwise, leave both fields blank and write a warning
    {
      c = 0.000 ;
      r = 0.000 ;
      warning("Unknown atom "atmi" in residue "resi" "resn) ;
    }
    # Identify C-terminal sites, assuming that O1 immediately follows C,
    # and change atom names accordingly (C -> CT, O1 -> OT1, O2 -> OT2):
    if (wasC)
    {
      wasC = 0 ;
      if(atmi == "O1")
      {
	cterm = 1 ;
	sub(" C  ", " CT ", line) ;
	nchains++ ;
	warning("End of chain detected at residue "resi" "resn".") ;
      }
      printf "%s", line ;
    }
    if (cterm && atmi == "O1") atmi = "OT1" ;
    if (cterm && atmi == "O2")
    {
      atmi = "OT2" ;
      cterm = 0 ;
    }
    if (atmi == "OXT") warning("Non-standard Gromacs atom name OXT was found!") ;
    line = sprintf(pqrfmt, i, atmi, resi, resn, 10 * x, 10 * y, 10 * z, c, r) ;
    if (atmi != "C") printf "%s", line ;
    else wasC = 1 ;
  }
  close(gro_file) ;

  if (nchains > 1)
    warning(nchains" chains were found. Check if separator residues are OK.") ;

  exit 0 ;
}

function resname(r)
{
  # GROMACS CYS2 residues are not affected, so that they will be
  # ignored later by makesites:
  if (r == "CYSH") return "CYS" ;
  else if (r ~ /^(LYSH|HISH|ASPH|GLUH|ARGN|TYRC|CYSC)/) return substr(r, 1, 3) ;
  # It is assumed that HISA and HISB are really that, ie, that you don't
  # want to make them into HIS:
  else if (r ~ /^HIS[AB]/) return r ;
  else return r ;
}

function rad(at)
{
  if (c6_nb[at] == "" && c6_at[at] == "")
    error("No LJ parameters found for atom type "at".") ;

  if (c6_nb[at] != "")
  {
    c6  = c6_nb[at] ;
    c12 = c12_nb[at] ;
  }
  else if (watermode)
  {
    c6  = sqrt(c6_at[at] * c6_at[typeOW]) ;
    c12 = sqrt(c12_at[at] * c12_at[typeOW]) ;
  }
  else
  {
    c6  = c6_at[at] ;
    c12 = c12_at[at] ;
  }
  if (c6 == 0) return 0 ;
  rmin = (2 * c12 / c6)^(1/6) ;
  if (radtype == "min")       rr = rmin ;
  else if (radtype == "zero") rr = rmin * 2^(-1/6) ;
  else if (radtype == "RT")   rr = (rmin^(-6) + sqrt(kT / c12))^(-1/6) ;
  else if (radtype == "2RT")  rr = (rmin^(-6) + sqrt(2 * kT / c12))^(-1/6) ;
  if (!watermode || at == typeOW) return 10 * (rr / 2) ;
  else return 10 * rr - rad(typeOW) ;
}

# Trim spaces from a string:
function trim(s)
{
  return gensub(" ", "", "g", s) ;
}

function filecheck(file)
{
  if (system("test -f "file))
    error("File "file" does not exist.") ;
  if (system("test -r "file))
    error("File "file" exists but is not readable.") ;
}

function warning(msg)
{
  print cmd ": Warning: " msg | "cat 1>&2" ;
}

function error(msg)
{
  print cmd ": Error: " msg | "cat 1>&2" ;
  exit 1 ;
}
