# Supplementary material for: Improving the Estimation of pK a Values for All Titratable Amino Acids at the Water/Membrane Interface
Source: J Phys Chem B. 2026 Apr 13;130(16):4270–82. doi: 10.1021/acs.jpcb.5c07807 (PMC13112345; doi:10.1021/acs.jpcb.5c07807)
Supplement: Supplementary file 2 [file jp5c07807_si_002.zip › zip/DelphiTools_v2.0/statepqr]

#!/usr/bin/gawk -f
###########################################################################
# This file is part of meadTools, version 2.0.0.
# 
# Copyright (c) 2001-2012, Antonio M. Baptista, Instituto de Tecnologia
# Quimica e Biologica, Universidade Nova de Lisboa, Portugal.
# 
# meadTools is free software: you can redistribute it and/or modify it
# under the terms of the GNU General Public License as published by the
# Free Software Foundation, either version 2 of the License, or (at your
# option) any later version.
# 
# meadTools is distributed in the hope that it will be useful, but
# WITHOUT ANY WARRANTY; without even the implied warranty of
# MERCHANTABILITY or FITNESS FOR A PARTICULAR PURPOSE.  See the GNU
# General Public License for more details.
# 
# You should have received a copy of the GNU General Public License
# along with meadTools.  If not, see <http://www.gnu.org/licenses/>.
# 
# For further details and info check the README file.
# 
# You can get meadTools at <http://www.itqb.unl.pt/simulation>.
###########################################################################


############################################################################
# statepqr: a program to change the states of a .pqr file.
#
# This program reads a .pqr file and writes to stdout a new .pqr file
# with modified charges.  These charges can correspond either to a
# uniform reference state (eg, all neutral), to a set of individual
# states read from a file, or to an average charge set computed from
# state fractions read from a file.  In all cases the program needs
# also a .sites file and the corresponding .st files.
#
# Note that:
#
# The set of states for each site is assumed to consist of several
# neutral states and a _final_ charged state (as presently used for
# tautomers).
#
# When r=n|p|d corresponds to a neutral state, the first neutral state
# found for each site is used; use the s= option for further
# selection.
#
# The treatment of non-titrable sites is not entirely satisfactory;
# see below the comment on the definition of variable "non_titrable".
#
# The criterion for an "empty" H atom (when uppercase options are
# used) is simply to have |charge|<0.001.  This may lead to the
# undesired exclusion of H atoms which normally have zero charge; but
# these do not exist in the charge sets distributed with meadTools.
############################################################################


BEGIN{

  cmd = "statepqr" ;
  usage = \
    "Usage: "cmd" STATE_SELECTION PQR_FILE SITES_FILE [ST_DIR]\n" \
    "STATE_SELECTION:\n" \
    "  r=c|n|p|d           : Reference state can be charged, neutral,\n" \
    "                        protonated, or deprotonated.\n" \
    "  s=STATES_FILE       : File contains one line per site,\n" \
    "                        one state (integer) per site.\n" \
    "  f=FRACTIONS_FILE    : File contains one line per site,\n" \
    "                        several space-separated fractions (sum=1) per site,\n" \
    "                        one fraction (0<=real<=1) per state.\n" \
    "The uppercase versions R=, S= and F= remove \"empty\" H atoms from the output.\n" \
    "If no ST_DIR is given for the .st files, the current directory is assumed.\n" \
    "The new pqr file is written to standard output."

  if (ARGC != 4 && ARGC != 5) error("Wrong number of arguments.\n" usage) ;

  if (ARGV[1] ~ /^(r|R)=(c|n|p|d)$/) ref_state  = substr(ARGV[1],3) ;
  else if (ARGV[1] ~ /^(s|S)=/) filecheck(state_file = substr(ARGV[1],3)) ;
  else if (ARGV[1] ~ /^(f|F)=/) filecheck(frac_file  = substr(ARGV[1],3)) ;
  else error("Wrong state designation.\n" usage) ;
  filecheck(pqr_file = ARGV[2]) ;
  filecheck(sites_file = ARGV[3]) ;
  if (ARGC == 5) st_dir = ARGV[4] ;
  else st_dir = "./" ;
  if (ARGV[1] ~ /^(R|S|F)=/) no_empty_H = 1 ;

  # This is used below to decide if a site is really titrable or not. The
  # present solution is not very good, because in the future we may want to
  # make some of the following sites titrable. This could in principle be
  # decided from the pKmod line of the .st files...
  non_titrable = /^(SER|THR|HOH|H2O)/ ;

  # Read sites file:
  nsites = 0 ;
  nNTR = nCTR = 0 ;
  while (getline < sites_file)
  {
    # The site designator s is atributed either "Ntr", "Ctr", or the
    # residue number.
    if ($2 ~ /^NT/)
    {
      Ntr[$1] = ++nNTR ;
      s = "Ntr" nNTR ;
    }
    else if ($2 ~ /^CT/)
    {
      Ctr[$1] = ++nCTR ;
      s = "Ctr" nCTR ;
    }
    else
    {
      s = $1 ;
    }
    # The site index starts at 1:
    sindex[s] = nsites++ ;
    site[nsites] = s ;
    ntauts[s] = NF - 1 ;
    if ($2 ~ non_titrable) nstates[s] = ntauts[s] ;
    else nstates[s] = ntauts[s] + 1 ;
    for (t = 1 ; t <= ntauts[s] ; t++) st[s,t] = $(t+1) ;
  }
  close(sites_file) ;

  # Run over all states and compute proper charges from st files:
  for (s in ntauts)
  {
    for (t = 1 ; t <= ntauts[s] ; t++)
    {
      filecheck(st_file = st_dir "/" st[s,t] ".st") ;
      # First read to decide if site is anionic:
      getline < st_file ;       # read pKint value
      tot_p = tot_d = 0 ;
      while (getline < st_file)
      {
	tot_p += $3 ;
	tot_d += $4 ;
      }
      anionic[s] = (tot_p^2 < tot_d^2) ;
      close(st_file) ;
      getline < st_file ;
      while (getline < st_file)
	crg[s,t,$2] = anionic[s] * $3 + (1-anionic[s]) * $4 ;
      close(st_file) ;
    }
    # Any st file can be used for the charged state; the last is used.
    if (nstates[s] == ntauts[s] + 1)
    {
      getline < st_file ;
      while (getline < st_file)
	crg[s,nstates[s],$2] = anionic[s] * $4 + (1-anionic[s]) * $3 ;
      close(st_file) ;
    }
  }

  # Assign reference state fractions if that option was chosen:
  # (assumes degenerated neutral with the final state being charged)
  if (ref_state != "")
  {
    for (s in ntauts)
    {
      for (x = 1 ; x <= nstates[s] ; x++) frac[s,x] = 0 ;
      # If reference corresponds to charged, the final state is used:
      if (ref_state == "c" ||  \
	  (ref_state == "d" && anionic[s]) ||  \
	  (ref_state == "p" && !anionic[s])) frac[s,nstates[s]] = 1 ;
      # If reference corresponds to neutral, the first state is used:
      # (note that this choice is arbitrary; use "f=" option for more control)
      if (ref_state == "n" ||  \
	  (ref_state == "p" && anionic[s]) ||  \
	  (ref_state == "d" && !anionic[s])) frac[s,1] = 1 ;
    }
  }

  # Read the fractions for each site if that option was chosen:
  if (frac_file != "")
  {
    i = 0 ;
    while (getline < frac_file)
    {
      s = site[++i] ;
      for (x = 1 ; x <= NF ; x++) frac[s,x] = $x ;
    }
  }

  # Read the state for each site if that option was chosen:
  if (state_file != "")
  {
    i = 0 ;
    while ((getline < state_file) > 0)
    {
      s = site[++i] ;
      for (x = 1 ; x <= nstates[s] ; x++) frac[s,x] = 0 ;
      # The "+1" is needed because petit states start at 0:
      frac[s,$1+1] = 1 ;
    }
  }

  # Read pqr file, change charges if needed and write again:
  while (getline < pqr_file)
  {
    at = $3 ;
    s = "" ;
    if (Ntr[$5] != 0) s = "Ntr" Ntr[$5] ;
    if (Ctr[$5] != 0) s = "Ctr" Ctr[$5] ;
    # To deal with double-site residues (Ntr and Ctr), test if charge of
    # this atom has been assigned (eg, for state 1):
    if (crg[s,1,at] ~ /^$/) s = $5 ;
    # The same to exclude non-site residues, which are printed immediately:
    if (crg[s,1,at] ~ /^$/)
      print $0 ;
    # Stuff for actual sites:
    else
    {
      c = 0 ;
      for (x = 1 ; x <= nstates[s] ; x++) c += frac[s,x] * crg[s,x,at] ;
      # If that is intended, discard "empty" H atoms:
      if (no_empty_H)
	if ($3 ~ /^H/ && c < 0.001 && c > -0.001) continue ;
      # There is no fixed format for a pqr file. The following approach is
      # intended to ensure that the output format is identical to the input
      # one (nice to keep alignment). It seems to work in all cases...
      match($0, " *"$1" *"$2" *"$3" *"$4" *"$5" *"$6" *"$7" *"$8" *"$9) ;
      pt = RSTART + RLENGTH - length($9) ;
      header = substr($0, 1, pt - 2 + ($9<0)) ;
      trailer = substr($0, pt + length($9)) ;
      sz = length($9) - ($9<0) + 1 ;
      printf("%s%" sz "." sz-3 "f%s\n", header, c, trailer) ;
    }
  }

}

function filecheck(file)
{
  if (system("test -f "file))
    error("File "file" does not exist.") ;
  if (system("test -r "file))
    error("File "file" exists but is not readable.") ;
}

function warning(msg)
{
  print cmd ": Warning: " msg | "cat 1>&2" ;
  close ("cat 1>&2") ;
}

function error(msg)
{
  print cmd ": Error: " msg | "cat 1>&2" ;
  close ("cat 1>&2") ;
  exit 1 ;
}
