# Supplementary material for: Improving the Estimation of pK a Values for All Titratable Amino Acids at the Water/Membrane Interface
Source: J Phys Chem B. 2026 Apr 13;130(16):4270–82. doi: 10.1021/acs.jpcb.5c07807 (PMC13112345; doi:10.1021/acs.jpcb.5c07807)
Supplement: Supplementary file 2 [file jp5c07807_si_002.zip › zip/DelphiTools_v2.0/stmodels]

#!/usr/bin/gawk -f
###########################################################################
# This file is part of meadTools, version 2.0.0.
# 
# Copyright (c) 2001-2012, Antonio M. Baptista, Instituto de Tecnologia
# Quimica e Biologica, Universidade Nova de Lisboa, Portugal.
# 
# meadTools is free software: you can redistribute it and/or modify it
# under the terms of the GNU General Public License as published by the
# Free Software Foundation, either version 2 of the License, or (at your
# option) any later version.
# 
# meadTools is distributed in the hope that it will be useful, but
# WITHOUT ANY WARRANTY; without even the implied warranty of
# MERCHANTABILITY or FITNESS FOR A PARTICULAR PURPOSE.  See the GNU
# General Public License for more details.
# 
# You should have received a copy of the GNU General Public License
# along with meadTools.  If not, see <http://www.gnu.org/licenses/>.
# 
# For further details and info check the README file.
# 
# You can get meadTools at <http://www.itqb.unl.pt/simulation>.
###########################################################################


############################################################################
# stmodels: a program to create st-defined model compounds.
#
# This program makes possible to run MEAD calculations using model
# compounds containing only the atoms included in the .st files.  This
# procedure ensures that there is no overlap of the different
# fragments resulting from the decomposition of the Poisson-Boltzmann
# into individual and pairwise energy terms. This is a theoretical
# requirement and can also have significant practical effects on the
# values computed for the energy terms, especially when a residue has
# both a titrable side-chain and a titrable N- or C-terminus.
#
# The program reads a .pqr file and a .sites file and writes their
# modified counterparts by simply adding an offset to the residue
# numbers (or 2 or 3 times the offset in the case of, respectively,
# the N-termini or C-termini). The program also needs to read the .st
# files.  The modified files are presently labeled with the somewhat
# arbitrary suffix "_stmod" and are written without checking if they
# already exist (which may be actually convenient in some cases).
#
# To revert to the normal numbering after the MEAD calculations, it is
# just necessary to fix the residue numbers in the .pkint or .pkcrg
# files (which have the same format).  For example, an offset of 1000
# would require the command:
#    awk -v off=1000 '{match($0,/(^.+-)([0-9]+)$/,a);print a[1] a[2]-off*(1+($3~/^NT/)+2*($3~/^CT/))}' abcd_stmod.pkcrg > abcd.pkcrg
# Although this simple command could of course be made into a script,
# that seems unnecessary.
############################################################################


BEGIN{

  cmd = "stmodels" ;
  suf = "_stmod" ;
  usage = \
    "Usage: "cmd" OFFSET NAME1.pqr NAME2.sites [ST_DIR]\n" \
    "OFFSET should be an integer higher than any residue number in NAME1.pqr.\n" \
    "If no ST_DIR is given for the .st files, the current directory is assumed.\n" \
    "The new files are written to NAME1"suf".pqr and NAME2"suf".sites." ;

  # Parse arguments:
  if (ARGC != 4 && ARGC != 5) error("Wrong number of arguments.\n" usage) ;
  offset = ARGV[1] ;
  filecheck(new_pqr_file = pqr_file = ARGV[2]) ;
  sub(/\.pqr/, suf ".pqr" , new_pqr_file) ;
  filecheck(new_sites_file = sites_file = ARGV[3]) ;
  sub(/\.sites/, suf ".sites" , new_sites_file) ;
  if (ARGC == 5) st_dir = ARGV[4] ;
  else st_dir = "." ;

  nt = ct = 0 ;

  # Check offset:
  while (getline < pqr_file) if ($5 > max) max = $5 ;
  close(pqr_file) ;
  if (max >= offset) error("Highest residue number >= OFFSET.") ;

  # Read sites file and write a new one with corrected residue numbers:
  printf "" > new_sites_file ;
  while (getline < sites_file)
  {
    resnumb = $1 ;
    # For the termini add the offset 2 (NT) or 3 (CT) times:
    term = ( $2 ~ /^NT/ ? 1 : ($2 ~ /^CT/ ? 2 : 0) ) ;


#   In test
    if (term == 1) {
      nt++ ;
      ntres[nt] = resnumb + offset * 2 ;
      printf("%4d  NTRtau1 NTRtau2 NTRtau3\n", 
	     resnumb + offset * 2) > new_sites_file ;
    } else if (term == 2) {
      ct++ ;
      ctres[ct] = resnumb + offset * 3 ;
      printf("%4d  CTRtau1 CTRtau2 CTRtau3 CTRtau4\n", 
	     resnumb + offset * 3) > new_sites_file ;
    } else {
      sub(/^ *[0-9]+/, resnumb + offset*(1+term), $0) ;
      print $0 > new_sites_file ;
    }
#   In test


    filecheck(st_file = st_dir "/" $2 ".st") ;
    getline < st_file ;       # read line with pKint value
    while (getline < st_file)
    {
      if (!term && $2 ~ /^(N|H|C|O)$/)
	error("Backbone-named atom " $2 " found in " st_file) ;
      add[resnumb,$2] = offset*(1+term) ;
    }
    close(st_file) ;
  }
  close(sites_file) ;
  close(new_sites_file) ;

  # Read pqr file and write a new one with corrected residue numbers:
  while (getline < pqr_file)
  {
    if (add[$5,$3] == "") print $0 > new_pqr_file ;
    else
    {


      found = 0 ;
      match($0, /( *[^ ]+ +[^ ]+ +[^ ]+ +[^ ]+)( +[^ ]+)(.+$)/,a) ;
      for (i = 1; i <= nt; i++) {

	if ((a[2]+add[$5,$3]) == ntres[i]) {
	  printf("%s NTR %" length(a[2])-1 "d%s\n",
		 substr(a[1],1,length(a[1])-4), a[2]+add[$5,$3], a[3]) > new_pqr_file ;
	  found = 1 ;
	}
      }
      for (i = 1; i <= ct; i++) {

	if ((a[2]+add[$5,$3]) == ctres[i]) {
	  printf("%s CTR %" length(a[2])-1 "d%s\n",
		 substr(a[1],1,length(a[1])-4), a[2]+add[$5,$3], a[3]) > new_pqr_file ;
	  found = 1 ;
	}
      }
      if (found == 0) 
	  printf("%s %" length(a[2])-1 "d%s\n",
		 a[1], a[2]+add[$5,$3], a[3]) > new_pqr_file ;


    }
  }
  close(pqr_file) ;
  close(new_pqr_file) ;
}

function filecheck(file)
{
  if (system("test -f "file))
    error("File "file" does not exist.") ;
  if (system("test -r "file))
    error("File "file" exists but is not readable.") ;
}

function warning(msg)
{
  print cmd ": Warning: " msg | "cat 1>&2" ;
  close ("cat 1>&2") ;
}

function error(msg)
{
  print cmd ": Error: " msg | "cat 1>&2" ;
  close ("cat 1>&2") ;
  exit 1 ;
}
