# Supplementary material for: Improving the Estimation of pK a Values for All Titratable Amino Acids at the Water/Membrane Interface
Source: J Phys Chem B. 2026 Apr 13;130(16):4270–82. doi: 10.1021/acs.jpcb.5c07807 (PMC13112345; doi:10.1021/acs.jpcb.5c07807)
Supplement: Supplementary file 2 [file jp5c07807_si_002.zip › zip/G54a7pH.ff/ffnonbonded_iodine_B.itp]

[ atomtypes ]
;name  at.num   mass      charge  ptype       c6           c12
    O    8      0.000      0.000     A  0.0022619536       1e-06
   OM    8      0.000      0.000     A  0.0022619536  7.4149321e-07
   OA    8      0.000      0.000     A  0.0022619536  1.505529e-06
   OE    8      0.000      0.000     A  0.0022619536    1.21e-06
   OW    8      0.000      0.000     A  0.0026173456  2.634129e-06
    N    7      0.000      0.000     A  0.0024364096  2.319529e-06
   NT    7      0.000      0.000     A  0.0024364096  5.0625e-06
   NL    7      0.000      0.000     A  0.0024364096  2.319529e-06
   NR    7      0.000      0.000     A  0.0024364096  3.389281e-06
   NZ    7      0.000      0.000     A  0.0024364096  2.319529e-06
   NE    7      0.000      0.000     A  0.0024364096  2.319529e-06
    C    6      0.000      0.000     A  0.0023406244  4.937284e-06
  CH0    6      0.000      0.000     A  0.0023970816  0.0002053489
  CH1    6      0.000      0.000     A  0.00606841  9.70225e-05
  CH2    6      0.000      0.000     A  0.0074684164  3.3965584e-05
  CH3    6      0.000      0.000     A  0.0096138025  2.6646244e-05
  CH4    6      0.000      0.000     A  0.01317904  3.4363044e-05
 CH2r    6      0.000      0.000     A  0.0073342096  2.8058209e-05
  CR1    6      0.000      0.000     A  0.0055130625  1.5116544e-05
   HC    1      0.000      0.000     A   8.464e-05  1.5129e-08
    H    1      0.000      0.000     A           0           0
  DUM    0      0.000      0.000     A           0           0
    S   16      0.000      0.000     A  0.0099840064  1.3075456e-05
 CU1+   29      0.000      0.000     A  0.0004182025  5.1251281e-09
 CU2+   29      0.000      0.000     A  0.0004182025  5.1251281e-09
   FE   26      0.000      0.000     A           0           0
 ZN2+   30      0.000      0.000     A  0.0004182025  9.4400656e-09
 MG2+   12      0.000      0.000     A  6.52864e-05  3.4082244e-09
 CA2+   20      0.000      0.000     A  0.00100489  4.9801249e-07
    P   15      0.000      0.000     A  0.01473796  2.2193521e-05
   AR   18      0.000      0.000     A  0.0062647225  9.847044e-06
    F    9      0.000      0.000     A  0.0011778624  7.6073284e-07
   CL   17      0.000      0.000     A  0.0087647044  1.5295921e-05
   BR   35      0.000      0.000     A  0.02765569  6.5480464e-05
 CMet    6      0.000      0.000     A  0.0088755241   1.936e-05
 OMet    8      0.000      0.000     A  0.0022619536  2.325625e-06
  NA+   11      0.000      0.000     A  7.884019264e-05 7.290000e-08
  CL-   17      0.000      0.000     A  0.0128097124 6.0466176e-05
 CChl    6      0.000      0.000     A  0.0026308693  4.064256e-06
CLChl   17      0.000      0.000     A  0.0083066819  1.3764842e-05
 HChl    1      0.000      0.000     A  3.76996e-05  4.2999495e-09
SDmso   16      0.000      0.000     A  0.010561673  2.149806e-05
CDmso    6      0.000      0.000     A  0.0096138025  2.6646244e-05
ODmso    8      0.000      0.000     A  0.0022707131  7.5144626e-07
 CCl4    6      0.000      0.000     A  0.0026308693  7.5999462e-06
CLCl4   17      0.000      0.000     A  0.0076040144  1.2767758e-05
 FTFE    9      0.000      0.000     A  0.0011778624       1e-06
 CTFE    6      0.000      0.000     A  0.0023406244  3.374569e-06
CHTFE    6      0.000      0.000     A  0.0071048041  2.5775929e-05
 OTFE    8      0.000      0.000     A  0.0022619536  1.505529e-06
CUrea    6      0.000      0.000     A  0.0048868488  1.3589545e-05
OUrea    8      0.000      0.000     A  0.0023639044  1.5898688e-06
NUrea    7      0.000      0.000     A  0.0033527574  3.9509513e-06
   SI   14      0.000      0.000     A  0.01473796  2.2193521e-05
 MNH3    0      0.000      0.000     A  0.0           0.0
   MW    0      0.000      0.000     D  0.0           0.0
 CH3p    6      0.000      0.000     A  0.0096138025  2.6646244e-05
 CH3L    6      0.000      0.000     A  0.0096138025  2.6646244e-05; D. Lousa (20110906 - Poger JCC 2010 1117-1125)
  OML    8      0.000      0.000     A  0.0022619536  7.4149321e-07; D. Lousa (20110906 - Poger JCC 2010 1117-1125)
   OL    8      0.000      0.000     A  0.0022619536       1e-06      ; M. Machuqueiro 20110727
  OAL    8      0.000      0.000     A  0.0022619536  1.505529e-06    ; M. Machuqueiro 20110727
    I   53      0.000      0.000     A  0.0455822   0.000148352	; A. Gomes 2022
  Iep   53      0.000      0.000     A  0.0455822   0.000148352	; A. Gomes 2023

[ nonbond_params ]			
;	i	j	func	c6	c12
	OM	O	1	2.261954E-03	8.611000E-07
	OA	O	1	2.261954E-03	1.386510E-06
	OA	OM	1	2.261954E-03	2.258907E-06
	OE	O	1	2.261954E-03	1.100000E-06
	OE	OM	1	2.261954E-03	9.472100E-07
	OE	OA	1	2.261954E-03	1.505529E-06
	OW	O	1	2.433170E-03	1.833990E-06
	OW	OM	1	2.433170E-03	2.987943E-06
	OW	OA	1	2.433170E-03	1.991421E-06
	OW	OE	1	2.433170E-03	1.991421E-06
	N	O	1	2.347562e-03	1.943000e-06
	N	OM	1	2.347562E-03	3.577063E-06
	N	OA	1	2.347562E-03	2.384061E-06
	N	OE	1	2.347562E-03	2.384061E-06
	N	OW	1	2.525258E-03	3.153489E-06
	NT	O	1	2.347562E-03	2.542500E-06
	NT	OM	1	2.347562E-03	4.142250E-06
	NT	OA	1	2.347562E-03	2.760750E-06
	NT	OE	1	2.347562E-03	2.760750E-06
	NT	OW	1	2.525258E-03	3.651750E-06
	NT	N	1	2.436410E-03	4.371750E-06
	NL	O	1	2.347562E-03	3.466840E-06
	NL	OM	1	2.347562E-03	9.412624E-06
	NL	OA	1	2.347562E-03	3.764436E-06
	NL	OE	1	2.347562E-03	3.764436E-06
	NL	OW	1	2.525258E-03	4.979364E-06
	NL	N	1	2.436410E-03	2.319529E-06
	NL	NT	1	2.436410E-03	6.903000E-06
	NR	O	1	2.347562E-03	2.080330E-06
	NR	OM	1	2.347562E-03	3.389281E-06
	NR	OA	1	2.347562E-03	2.258907E-06
	NR	OE	1	2.347562E-03	2.258907E-06
	NR	OW	1	2.525258E-03	2.987943E-06
	NR	N	1	2.436410E-03	3.577063E-06
	NR	NT	1	2.436410E-03	4.142250E-06
	NR	NL	1	2.436410E-03	5.648188E-06
	NZ	O	1	2.347562E-03	2.427240E-06
	NZ	OM	1	2.347562E-03	6.590064E-06
	NZ	OA	1	2.347562E-03	2.635596E-06
	NZ	OE	1	2.347562E-03	2.635596E-06
	NZ	OW	1	2.525258E-03	3.486204E-06
	NZ	N	1	2.436410E-03	2.319529E-06
	NZ	NT	1	2.436410E-03	4.833000E-06
	NZ	NL	1	2.436410E-03	2.319529E-06
	NZ	NR	1	2.436410E-03	3.954468E-06
	NE	O	1	2.347562E-03	2.241920E-06
	NE	OM	1	2.347562E-03	6.086912E-06
	NE	OA	1	2.347562E-03	2.434368E-06
	NE	OE	1	2.347562E-03	2.434368E-06
	NE	OW	1	2.525258E-03	3.220032E-06
	NE	N	1	2.436410E-03	2.319529E-06
	NE	NT	1	2.436410E-03	4.464000E-06
	NE	NL	1	2.436410E-03	2.319529E-06
	NE	NR	1	2.436410E-03	3.652544E-06
	NE	NZ	1	2.436410E-03	2.319529E-06
	C	O	1	2.300953E-03	2.222000E-06
	C	OM	1	2.300953E-03	1.913364E-06
	C	OA	1	2.300953E-03	2.444200E-06
	C	OE	1	2.300953E-03	2.444200E-06
	C	OW	1	2.475121E-03	3.606306E-06
	C	N	1	2.388037E-03	3.384106E-06
	C	NT	1	2.388037E-03	3.384106E-06
	C	NL	1	2.388037E-03	3.384106E-06
	C	NR	1	2.388037E-03	3.384106E-06
	C	NZ	1	2.388037E-03	3.384106E-06
	C	NE	1	2.388037E-03	3.384106E-06
	CH0	O	1	2.328538E-03	1.433000E-05
	CH0	OM	1	2.328538E-03	1.233956E-05
	CH0	OA	1	2.328538E-03	1.576300E-05
	CH0	OE	1	2.328538E-03	1.576300E-05
	CH0	OW	1	2.504794E-03	2.325759E-05
	CH0	N	1	2.416666E-03	2.182459E-05
	CH0	NT	1	2.416666E-03	2.182459E-05
	CH0	NL	1	2.416666E-03	2.182459E-05
	CH0	NR	1	2.416666E-03	2.182459E-05
	CH0	NZ	1	2.416666E-03	2.182459E-05
	CH0	NE	1	2.416666E-03	2.182459E-05
	CH0	C	1	2.368685E-03	3.184126E-05
	CH1	O	1	3.704924E-03	9.850000E-06
	CH1	OM	1	3.704924E-03	8.481835E-06
	CH1	OA	1	3.704924E-03	1.083500E-05
	CH1	OE	1	3.704924E-03	1.083500E-05
	CH1	OW	1	3.985364E-03	1.598655E-05
	CH1	N	1	3.845144E-03	1.500155E-05
	CH1	NT	1	3.845144E-03	1.500155E-05
	CH1	NL	1	3.845144E-03	1.500155E-05
	CH1	NR	1	3.845144E-03	1.500155E-05
	CH1	NZ	1	3.845144E-03	1.500155E-05
	CH1	NE	1	3.845144E-03	1.500155E-05
	CH1	C	1	3.768802E-03	2.188670E-05
	CH1	CH0	1	3.813984E-03	1.411505E-04
	CH2	O	1	4.110135E-03	5.828000E-06
	CH2	OM	1	4.110135E-03	5.018491E-06
	CH2	OA	1	4.110135E-03	6.410800E-06
	CH2	OE	1	4.110135E-03	6.410800E-06
	CH2	OW	1	4.421247E-03	9.458844E-06
	CH2	N	1	4.265691E-03	8.876044E-06
	CH2	NT	1	4.265691E-03	8.876044E-06
	CH2	NL	1	4.265691E-03	8.876044E-06
	CH2	NR	1	4.265691E-03	8.876044E-06
	CH2	NZ	1	4.265691E-03	8.876044E-06
	CH2	NE	1	4.265691E-03	8.876044E-06
	CH2	C	1	4.181000E-03	1.294982E-05
	CH2	CH0	1	4.231123E-03	8.351524E-05
	CH2	CH1	1	6.732118E-03	5.740580E-05
	CH3	O	1	4.663258E-03	5.162000E-06
	CH3	OM	1	4.663258E-03	4.444998E-06
	CH3	OA	1	4.663258E-03	5.678200E-06
	CH3	OE	1	4.663258E-03	5.678200E-06
	CH3	OW	1	5.016238E-03	8.377926E-06
	CH3	N	1	4.839748E-03	7.861726E-06
	CH3	NT	1	4.839748E-03	7.861726E-06
	CH3	NL	1	4.839748E-03	7.861726E-06
	CH3	NR	1	4.839748E-03	7.861726E-06
	CH3	NZ	1	4.839748E-03	7.861726E-06
	CH3	NE	1	4.839748E-03	7.861726E-06
	CH3	C	1	4.743659E-03	1.146996E-05
	CH3	CH0	1	4.800528E-03	7.397146E-05
	CH3	CH1	1	7.638095E-03	5.084570E-05
	CH3	CH2	1	8.473481E-03	3.008414E-05
	CH4	O	1	5.459888E-03	5.862000E-06
	CH4	OM	1	5.459888E-03	5.047768E-06
	CH4	OA	1	5.459888E-03	6.448200E-06
	CH4	OE	1	5.459888E-03	6.448200E-06
	CH4	OW	1	5.873168E-03	9.514026E-06
	CH4	N	1	5.666528E-03	8.927826E-06
	CH4	NT	1	5.666528E-03	8.927826E-06
	CH4	NL	1	5.666528E-03	8.927826E-06
	CH4	NR	1	5.666528E-03	8.927826E-06
	CH4	NZ	1	5.666528E-03	8.927826E-06
	CH4	NE	1	5.666528E-03	8.927826E-06
	CH4	C	1	5.554024E-03	1.302536E-05
	CH4	CH0	1	5.620608E-03	8.400246E-05
	CH4	CH1	1	8.942920E-03	5.774070E-05
	CH4	CH2	1	9.921016E-03	3.416374E-05
	CH4	CH3	1	1.125614E-02	3.025964E-05
	CH2r	O	1	4.073038E-03	5.297000E-06
	CH2r	OM	1	4.073038E-03	4.561247E-06
	CH2r	OA	1	4.073038E-03	5.826700E-06
	CH2r	OE	1	4.073038E-03	5.826700E-06
	CH2r	OW	1	4.381342E-03	8.597031E-06
	CH2r	N	1	4.227190E-03	8.067331E-06
	CH2r	NT	1	4.227190E-03	8.067331E-06
	CH2r	NL	1	4.227190E-03	8.067331E-06
	CH2r	NR	1	4.227190E-03	8.067331E-06
	CH2r	NZ	1	4.227190E-03	8.067331E-06
	CH2r	NE	1	4.227190E-03	8.067331E-06
	CH2r	C	1	4.143263E-03	1.176993E-05
	CH2r	CH0	1	4.192934E-03	7.590601E-05
	CH2r	CH1	1	6.671356E-03	5.217545E-05
	CH2r	CH2	1	7.401009E-03	3.087092E-05
	CH2r	CH3	1	8.397002E-03	2.734311E-05
	CH2r	CH4	1	9.831472E-03	3.105101E-05
	CR1	O	1	3.531330E-03	3.888000E-06
	CR1	OM	1	3.531330E-03	3.347957E-06
	CR1	OA	1	3.531330E-03	4.276800E-06
	CR1	OE	1	3.531330E-03	4.276800E-06
	CR1	OW	1	3.798630E-03	6.310224E-06
	CR1	N	1	3.664980E-03	5.921424E-06
	CR1	NT	1	3.664980E-03	5.921424E-06
	CR1	NL	1	3.664980E-03	5.921424E-06
	CR1	NR	1	3.664980E-03	5.921424E-06
	CR1	NZ	1	3.664980E-03	5.921424E-06
	CR1	NE	1	3.664980E-03	5.921424E-06
	CR1	C	1	3.592215E-03	8.639136E-06
	CR1	CH0	1	3.635280E-03	5.571504E-05
	CR1	CH1	1	5.784075E-03	3.829680E-05
	CR1	CH2	1	6.416685E-03	2.265926E-05
	CR1	CH3	1	7.280212E-03	2.006986E-05
	CR1	CH4	1	8.523900E-03	2.279146E-05
	CR1	CH2r	1	6.358770E-03	2.059474E-05
	HC	O	1	4.375520E-04	1.230000E-07
	HC	OM	1	4.375520E-04	1.059153E-07
	HC	OA	1	4.375520E-04	1.353000E-07
	HC	OE	1	4.375520E-04	1.353000E-07
	HC	OW	1	4.706720E-04	1.996290E-07
	HC	N	1	4.541120E-04	1.873290E-07
	HC	NT	1	4.541120E-04	1.873290E-07
	HC	NL	1	4.541120E-04	1.873290E-07
	HC	NR	1	4.541120E-04	1.873290E-07
	HC	NZ	1	4.541120E-04	1.873290E-07
	HC	NE	1	4.541120E-04	1.873290E-07
	HC	C	1	4.450960E-04	2.733060E-07
	HC	CH0	1	4.504320E-04	1.762590E-06
	HC	CH1	1	7.166800E-04	1.211550E-06
	HC	CH2	1	7.950640E-04	7.168440E-07
	HC	CH3	1	9.020600E-04	6.349260E-07
	HC	CH4	1	1.056160E-03	7.210260E-07
	HC	CH2r	1	7.878880E-04	6.515310E-07
	HC	CR1	1	6.831000E-04	4.782240E-07
	H	O	1	0.000000E+00	0.000000E+00
	H	OM	1	0.000000E+00	0.000000E+00
	H	OA	1	0.000000E+00	0.000000E+00
	H	OE	1	0.000000E+00	0.000000E+00
	H	OW	1	0.000000E+00	0.000000E+00
	H	N	1	0.000000E+00	0.000000E+00
	H	NT	1	0.000000E+00	0.000000E+00
	H	NL	1	0.000000E+00	0.000000E+00
	H	NR	1	0.000000E+00	0.000000E+00
	H	NZ	1	0.000000E+00	0.000000E+00
	H	NE	1	0.000000E+00	0.000000E+00
	H	C	1	0.000000E+00	0.000000E+00
	H	CH0	1	0.000000E+00	0.000000E+00
	H	CH1	1	0.000000E+00	0.000000E+00
	H	CH2	1	0.000000E+00	0.000000E+00
	H	CH3	1	0.000000E+00	0.000000E+00
	H	CH4	1	0.000000E+00	0.000000E+00
	H	CH2r	1	0.000000E+00	0.000000E+00
	H	CR1	1	0.000000E+00	0.000000E+00
	H	HC	1	0.000000E+00	0.000000E+00
	DUM	O	1	0.000000E+00	0.000000E+00
	DUM	OM	1	0.000000E+00	0.000000E+00
	DUM	OA	1	0.000000E+00	0.000000E+00
	DUM	OE	1	0.000000E+00	0.000000E+00
	DUM	OW	1	0.000000E+00	0.000000E+00
	DUM	N	1	0.000000E+00	0.000000E+00
	DUM	NT	1	0.000000E+00	0.000000E+00
	DUM	NL	1	0.000000E+00	0.000000E+00
	DUM	NR	1	0.000000E+00	0.000000E+00
	DUM	NZ	1	0.000000E+00	0.000000E+00
	DUM	NE	1	0.000000E+00	0.000000E+00
	DUM	C	1	0.000000E+00	0.000000E+00
	DUM	CH0	1	0.000000E+00	0.000000E+00
	DUM	CH1	1	0.000000E+00	0.000000E+00
	DUM	CH2	1	0.000000E+00	0.000000E+00
	DUM	CH3	1	0.000000E+00	0.000000E+00
	DUM	CH4	1	0.000000E+00	0.000000E+00
	DUM	CH2r	1	0.000000E+00	0.000000E+00
	DUM	CR1	1	0.000000E+00	0.000000E+00
	DUM	HC	1	0.000000E+00	0.000000E+00
	DUM	H	1	0.000000E+00	0.000000E+00
	S	O	1	4.752195E-03	3.616000E-06
	S	OM	1	4.752195E-03	3.113738E-06
	S	OA	1	4.752195E-03	3.977600E-06
	S	OE	1	4.752195E-03	3.977600E-06
	S	OW	1	5.111907E-03	5.868768E-06
	S	N	1	4.932051E-03	5.507168E-06
	S	NT	1	4.932051E-03	5.507168E-06
	S	NL	1	4.932051E-03	5.507168E-06
	S	NR	1	4.932051E-03	5.507168E-06
	S	NZ	1	4.932051E-03	5.507168E-06
	S	NE	1	4.932051E-03	5.507168E-06
	S	C	1	4.834130E-03	8.034752E-06
	S	CH0	1	4.892083E-03	5.181728E-05
	S	CH1	1	7.783768E-03	3.561760E-05
	S	CH2	1	8.635086E-03	2.107405E-05
	S	CH3	1	9.797156E-03	1.866579E-05
	S	CH4	1	1.147082E-02	2.119699E-05
	S	CH2r	1	8.557149E-03	1.915395E-05
	S	CR1	1	7.419060E-03	1.405901E-05
	S	HC	1	9.192640E-04	4.447680E-07
	S	H	1	0.000000E+00	0.000000E+00
	S	DUM	1	0.000000E+00	0.000000E+00
	CU1+	O	1	9.726020E-04	2.542500E-07
	CU1+	OM	1	9.726020E-04	6.903000E-07
	CU1+	OA	1	9.726020E-04	2.760750E-07
	CU1+	OE	1	9.726020E-04	2.760750E-07
	CU1+	OW	1	1.046222E-03	3.651750E-07
	CU1+	N	1	1.009412E-03	1.090316E-07
	CU1+	NT	1	1.009412E-03	1.090316E-07
	CU1+	NL	1	1.009412E-03	1.090316E-07
	CU1+	NR	1	1.009412E-03	4.142250E-07
	CU1+	NZ	1	1.009412E-03	1.090316E-07
	CU1+	NE	1	1.009412E-03	1.090316E-07
	CU1+	C	1	9.893710E-04	1.590730E-07
	CU1+	CH0	1	1.001232E-03	1.025885E-06
	CU1+	CH1	1	1.593055E-03	7.051615E-07
	CU1+	CH2	1	1.767289E-03	4.172265E-07
	CU1+	CH3	1	2.005122E-03	3.695476E-07
	CU1+	CH4	1	2.347660E-03	4.196606E-07
	CU1+	CH2r	1	1.751338E-03	3.792122E-07
	CU1+	CR1	1	1.518412E-03	2.783419E-07
	CU1+	HC	1	1.881400E-04	8.805570E-09
	CU1+	H	1	0.000000E+00	0.000000E+00
	CU1+	DUM	1	0.000000E+00	0.000000E+00
	CU1+	S	1	2.043364E-03	2.588694E-07
	CU2+	O	1	9.726020E-04	4.622830E-07
	CU2+	OM	1	9.726020E-04	1.255119E-06
	CU2+	OA	1	9.726020E-04	5.019657E-07
	CU2+	OE	1	9.726020E-04	5.019657E-07
	CU2+	OW	1	1.046222E-03	6.639693E-07
	CU2+	N	1	1.009412E-03	1.090316E-07
	CU2+	NT	1	1.009412E-03	1.090316E-07
	CU2+	NL	1	1.009412E-03	1.090316E-07
	CU2+	NR	1	1.009412E-03	7.531531E-07
	CU2+	NZ	1	1.009412E-03	1.090316E-07
	CU2+	NE	1	1.009412E-03	1.090316E-07
	CU2+	C	1	9.893710E-04	1.590730E-07
	CU2+	CH0	1	1.001232E-03	1.025885E-06
	CU2+	CH1	1	1.593055E-03	7.051615E-07
	CU2+	CH2	1	1.767289E-03	4.172265E-07
	CU2+	CH3	1	2.005122E-03	3.695476E-07
	CU2+	CH4	1	2.347660E-03	4.196606E-07
	CU2+	CH2r	1	1.751338E-03	3.792122E-07
	CU2+	CR1	1	1.518412E-03	2.783419E-07
	CU2+	HC	1	1.881400E-04	8.805570E-09
	CU2+	H	1	0.000000E+00	0.000000E+00
	CU2+	DUM	1	0.000000E+00	0.000000E+00
	CU2+	S	1	2.043364E-03	2.588694E-07
	CU2+	CU1+	1	4.182025E-04	5.125128E-09
	FE	O	1	0.000000E+00	0.000000E+00
	FE	OM	1	0.000000E+00	0.000000E+00
	FE	OA	1	0.000000E+00	0.000000E+00
	FE	OE	1	0.000000E+00	0.000000E+00
	FE	OW	1	0.000000E+00	0.000000E+00
	FE	N	1	0.000000E+00	0.000000E+00
	FE	NT	1	0.000000E+00	0.000000E+00
	FE	NL	1	0.000000E+00	0.000000E+00
	FE	NR	1	0.000000E+00	0.000000E+00
	FE	NZ	1	0.000000E+00	0.000000E+00
	FE	NE	1	0.000000E+00	0.000000E+00
	FE	C	1	0.000000E+00	0.000000E+00
	FE	CH0	1	0.000000E+00	0.000000E+00
	FE	CH1	1	0.000000E+00	0.000000E+00
	FE	CH2	1	0.000000E+00	0.000000E+00
	FE	CH3	1	0.000000E+00	0.000000E+00
	FE	CH4	1	0.000000E+00	0.000000E+00
	FE	CH2r	1	0.000000E+00	0.000000E+00
	FE	CR1	1	0.000000E+00	0.000000E+00
	FE	HC	1	0.000000E+00	0.000000E+00
	FE	H	1	0.000000E+00	0.000000E+00
	FE	DUM	1	0.000000E+00	0.000000E+00
	FE	S	1	0.000000E+00	0.000000E+00
	FE	CU1+	1	0.000000E+00	0.000000E+00
	FE	CU2+	1	0.000000E+00	0.000000E+00
	ZN2+	O	1	9.726020E-04	1.097908E-07
	ZN2+	OM	1	9.726020E-04	2.980869E-07
	ZN2+	OA	1	9.726020E-04	1.192153E-07
	ZN2+	OE	1	9.726020E-04	1.192153E-07
	ZN2+	OW	1	1.046222E-03	1.576907E-07
	ZN2+	N	1	1.009412E-03	1.479747E-07
	ZN2+	NT	1	1.009412E-03	1.479747E-07
	ZN2+	NL	1	1.009412E-03	1.479747E-07
	ZN2+	NR	1	1.009412E-03	1.788716E-07
	ZN2+	NZ	1	1.009412E-03	1.479747E-07
	ZN2+	NE	1	1.009412E-03	1.479747E-07
	ZN2+	C	1	9.893710E-04	2.158895E-07
	ZN2+	CH0	1	1.001232E-03	1.392303E-06
	ZN2+	CH1	1	1.593055E-03	9.570260E-07
	ZN2+	CH2	1	1.767289E-03	5.662485E-07
	ZN2+	CH3	1	2.005122E-03	5.015399E-07
	ZN2+	CH4	1	2.347660E-03	5.695519E-07
	ZN2+	CH2r	1	1.751338E-03	5.146565E-07
	ZN2+	CR1	1	1.518412E-03	3.777581E-07
	ZN2+	HC	1	1.881400E-04	1.195068E-08
	ZN2+	H	1	0.000000E+00	0.000000E+00
	ZN2+	DUM	1	0.000000E+00	0.000000E+00
	ZN2+	S	1	2.043364E-03	3.513306E-07
	ZN2+	CU1+	1	4.182025E-04	6.955684E-09
	ZN2+	CU2+	1	4.182025E-04	6.955684E-09
	ZN2+	FE	1	0.000000E+00	0.000000E+00
	MG2+	O	1	3.842848E-04	6.596940E-08
	MG2+	OM	1	3.842848E-04	1.791098E-07
	MG2+	OA	1	3.842848E-04	7.163226E-08
	MG2+	OE	1	3.842848E-04	7.163226E-08
	MG2+	OW	1	4.133728E-04	9.475074E-08
	MG2+	N	1	3.988288E-04	8.891274E-08
	MG2+	NT	1	3.988288E-04	8.891274E-08
	MG2+	NL	1	3.988288E-04	8.891274E-08
	MG2+	NR	1	3.988288E-04	1.074776E-07
	MG2+	NZ	1	3.988288E-04	8.891274E-08
	MG2+	NE	1	3.988288E-04	8.891274E-08
	MG2+	C	1	3.909104E-04	1.297204E-07
	MG2+	CH0	1	3.955968E-04	8.365854E-07
	MG2+	CH1	1	6.294320E-04	5.750430E-07
	MG2+	CH2	1	6.982736E-04	3.402386E-07
	MG2+	CH3	1	7.922440E-04	3.013576E-07
	MG2+	CH4	1	9.275840E-04	3.422236E-07
	MG2+	CH2r	1	6.919712E-04	3.092389E-07
	MG2+	CR1	1	5.999400E-04	2.269814E-07
	MG2+	HC	1	7.433600E-05	7.180740E-09
	MG2+	H	1	0.000000E+00	0.000000E+00
	MG2+	DUM	1	0.000000E+00	0.000000E+00
	MG2+	S	1	8.073536E-04	2.111021E-07
	MG2+	CU1+	1	1.652360E-04	4.179424E-09
	MG2+	CU2+	1	1.652360E-04	4.179424E-09
	MG2+	FE	1	0.000000E+00	0.000000E+00
	MG2+	ZN2+	1	1.652360E-04	5.672201E-09
	CA2+	O	1	1.507652E-03	7.974410E-07
	CA2+	OM	1	1.507652E-03	2.165088E-06
	CA2+	OA	1	1.507652E-03	8.658939E-07
	CA2+	OE	1	1.507652E-03	8.658939E-07
	CA2+	OW	1	1.621772E-03	1.145351E-06
	CA2+	N	1	1.564712E-03	1.074781E-06
	CA2+	NT	1	1.564712E-03	1.074781E-06
	CA2+	NL	1	1.564712E-03	1.074781E-06
	CA2+	NR	1	1.564712E-03	1.299194E-06
	CA2+	NZ	1	1.564712E-03	1.074781E-06
	CA2+	NE	1	1.564712E-03	1.074781E-06
	CA2+	C	1	1.533646E-03	1.568065E-06
	CA2+	CH0	1	1.552032E-03	1.011268E-05
	CA2+	CH1	1	2.469430E-03	6.951145E-06
	CA2+	CH2	1	2.739514E-03	4.112820E-06
	CA2+	CH3	1	3.108185E-03	3.642823E-06
	CA2+	CH4	1	3.639160E-03	4.136813E-06
	CA2+	CH2r	1	2.714788E-03	3.738093E-06
	CA2+	CR1	1	2.353725E-03	2.743762E-06
	CA2+	HC	1	2.916400E-04	8.680110E-08
	CA2+	H	1	0.000000E+00	0.000000E+00
	CA2+	DUM	1	0.000000E+00	0.000000E+00
	CA2+	S	1	3.167464E-03	2.551811E-06
	CA2+	CU1+	1	6.482650E-04	5.052106E-08
	CA2+	CU2+	1	6.482650E-04	5.052106E-08
	CA2+	FE	1	0.000000E+00	0.000000E+00
	CA2+	ZN2+	1	6.482650E-04	6.856581E-08
	CA2+	MG2+	1	2.561360E-04	4.119877E-08
	P	O	1	5.773784E-03	5.323430E-06
	P	OM	1	5.773784E-03	1.445335E-05
	P	OA	1	5.773784E-03	5.780397E-06
	P	OE	1	5.773784E-03	5.780397E-06
	P	OW	1	6.210824E-03	7.645953E-06
	P	N	1	5.992304E-03	7.174853E-06
	P	NT	1	5.992304E-03	7.174853E-06
	P	NL	1	5.992304E-03	7.174853E-06
	P	NR	1	5.992304E-03	8.672951E-06
	P	NZ	1	5.992304E-03	7.174853E-06
	P	NE	1	5.992304E-03	7.174853E-06
	P	C	1	5.873332E-03	1.046784E-05
	P	CH0	1	5.943744E-03	6.750863E-05
	P	CH1	1	9.457060E-03	4.640335E-05
	P	CH2	1	1.049139E-02	2.745571E-05
	P	CH3	1	1.190327E-02	2.431818E-05
	P	CH4	1	1.393672E-02	2.761588E-05
	P	CH2r	1	1.039670E-02	2.495417E-05
	P	CR1	1	9.013950E-03	1.831637E-05
	P	HC	1	1.116880E-03	5.794530E-07
	P	H	1	0.000000E+00	0.000000E+00
	P	DUM	1	0.000000E+00	0.000000E+00
	P	S	1	1.213029E-02	1.703498E-05
	P	CU1+	1	2.482630E-03	3.372605E-07
	P	CU2+	1	2.482630E-03	3.372605E-07
	P	FE	1	0.000000E+00	0.000000E+00
	P	ZN2+	1	2.482630E-03	4.577208E-07
	P	MG2+	1	9.809120E-04	2.750282E-07
	P	CA2+	1	3.848380E-03	3.324553E-06
	AR	O	1	3.764374E-03	3.138000E-06
	AR	OM	1	3.764374E-03	2.702132E-06
	AR	OA	1	3.764374E-03	3.451800E-06
	AR	OE	1	3.764374E-03	3.451800E-06
	AR	OW	1	4.049314E-03	5.092974E-06
	AR	N	1	3.906844E-03	4.779174E-06
	AR	NT	1	3.906844E-03	4.779174E-06
	AR	NL	1	3.906844E-03	4.779174E-06
	AR	NR	1	3.906844E-03	4.779174E-06
	AR	NZ	1	3.906844E-03	4.779174E-06
	AR	NE	1	3.906844E-03	4.779174E-06
	AR	C	1	3.829277E-03	6.972636E-06
	AR	CH0	1	3.875184E-03	4.496754E-05
	AR	CH1	1	6.165785E-03	3.090930E-05
	AR	CH2	1	6.840143E-03	1.828826E-05
	AR	CH3	1	7.760657E-03	1.619836E-05
	AR	CH4	1	9.086420E-03	1.839496E-05
	AR	CH2r	1	6.778406E-03	1.662199E-05
	AR	CR1	1	5.876887E-03	1.220054E-05
	AR	HC	1	7.281800E-04	3.859740E-07
	AR	H	1	0.000000E+00	0.000000E+00
	AR	DUM	1	0.000000E+00	0.000000E+00
	AR	S	1	7.908668E-03	1.134701E-05
	AR	CU1+	1	1.618617E-03	2.246494E-07
	AR	CU2+	1	1.618617E-03	2.246494E-07
	AR	FE	1	0.000000E+00	0.000000E+00
	AR	ZN2+	1	1.618617E-03	3.048881E-07
	AR	MG2+	1	6.395320E-04	1.831964E-07
	AR	CA2+	1	2.509055E-03	2.214487E-06
	AR	P	1	9.608810E-03	1.478312E-05
	F	O	1	1.632259E-03	8.722000E-07
	F	OM	1	1.632259E-03	7.510514E-07
	F	OA	1	1.632259E-03	1.505529E-06
	F	OE	1	1.632259E-03	9.594200E-07
	F	OW	1	1.755811E-03	1.991421E-06
	F	N	1	1.694035E-03	2.384061E-06
	F	NT	1	1.694035E-03	2.760750E-06
	F	NL	1	1.694035E-03	3.764436E-06
	F	NR	1	1.694035E-03	2.258907E-06
	F	NZ	1	1.694035E-03	2.635596E-06
	F	NE	1	1.694035E-03	2.434368E-06
	F	C	1	1.660402E-03	1.938028E-06
	F	CH0	1	1.680307E-03	1.249863E-05
	F	CH1	1	2.673528E-03	8.591170E-06
	F	CH2	1	2.965934E-03	5.083182E-06
	F	CH3	1	3.365076E-03	4.502296E-06
	F	CH4	1	3.939936E-03	5.112836E-06
	F	CH2r	1	2.939165E-03	4.620043E-06
	F	CR1	1	2.548260E-03	3.391114E-06
	F	HC	1	3.157440E-04	1.072806E-07
	F	H	1	0.000000E+00	0.000000E+00
	F	DUM	1	0.000000E+00	0.000000E+00
	F	S	1	3.429254E-03	3.153875E-06
	F	CU1+	1	7.018440E-04	2.760750E-07
	F	CU2+	1	7.018440E-04	5.019657E-07
	F	FE	1	0.000000E+00	0.000000E+00
	F	ZN2+	1	7.018440E-04	1.192153E-07
	F	MG2+	1	2.773056E-04	7.163226E-08
	F	CA2+	1	1.087944E-03	8.658939E-07
	F	P	1	4.166448E-03	5.780397E-06
	F	AR	1	2.716428E-03	2.736964E-06
	CL	O	1	4.452567E-03	3.911000E-06
	CL	OM	1	4.452567E-03	3.367762E-06
	CL	OA	1	4.452567E-03	4.798797E-06
	CL	OE	1	4.452567E-03	4.302100E-06
	CL	OW	1	4.789599E-03	6.347553E-06
	CL	N	1	4.621083E-03	7.599073E-06
	CL	NT	1	4.621083E-03	8.799750E-06
	CL	NL	1	4.621083E-03	1.199895E-05
	CL	NR	1	4.621083E-03	7.200151E-06
	CL	NZ	1	4.621083E-03	8.400828E-06
	CL	NE	1	4.621083E-03	7.759424E-06
	CL	C	1	4.529336E-03	8.690242E-06
	CL	CH0	1	4.583635E-03	5.604463E-05
	CL	CH1	1	7.292998E-03	3.852335E-05
	CL	CH2	1	8.090640E-03	2.279331E-05
	CL	CH3	1	9.179441E-03	2.018858E-05
	CL	CH4	1	1.074758E-02	2.292628E-05
	CL	CH2r	1	8.017617E-03	2.071657E-05
	CL	CR1	1	6.951285E-03	1.520597E-05
	CL	HC	1	8.613040E-04	4.810530E-07
	CL	H	1	0.000000E+00	0.000000E+00
	CL	DUM	1	0.000000E+00	0.000000E+00
	CL	S	1	9.354510E-03	1.414218E-05
	CL	CU1+	1	1.914529E-03	8.799750E-07
	CL	CU2+	1	1.914529E-03	1.599990E-06
	CL	FE	1	0.000000E+00	0.000000E+00
	CL	ZN2+	1	1.914529E-03	3.799928E-07
	CL	MG2+	1	7.564496E-04	2.283242E-07
	CL	CA2+	1	2.967754E-03	2.759993E-06
	CL	P	1	1.136547E-02	1.842472E-05
	CL	AR	1	7.410023E-03	1.227272E-05
	CL	F	1	3.213038E-03	3.411174E-06
	BR	O	1	7.909228E-03	8.092000E-06
	BR	OM	1	7.909228E-03	6.968021E-06
	BR	OA	1	7.909228E-03	9.928884E-06
	BR	OE	1	7.909228E-03	8.901200E-06
	BR	OW	1	8.507908E-03	1.313332E-05
	BR	N	1	8.208568E-03	1.572276E-05
	BR	NT	1	8.208568E-03	1.820700E-05
	BR	NL	1	8.208568E-03	2.482626E-05
	BR	NR	1	8.208568E-03	1.489737E-05
	BR	NZ	1	8.208568E-03	1.738162E-05
	BR	NE	1	8.208568E-03	1.605453E-05
	BR	C	1	8.045594E-03	1.798042E-05
	BR	CH0	1	8.142048E-03	1.159584E-04
	BR	CH1	1	1.295477E-02	7.970620E-05
	BR	CH2	1	1.437165E-02	4.716018E-05
	BR	CH3	1	1.630571E-02	4.177090E-05
	BR	CH4	1	1.909124E-02	4.743530E-05
	BR	CH2r	1	1.424193E-02	4.286332E-05
	BR	CR1	1	1.234778E-02	3.146170E-05
	BR	HC	1	1.529960E-03	9.953160E-07
	BR	H	1	0.000000E+00	0.000000E+00
	BR	DUM	1	0.000000E+00	0.000000E+00
	BR	S	1	1.661670E-02	2.926067E-05
	BR	CU1+	1	3.400835E-03	1.820700E-06
	BR	CU2+	1	3.400835E-03	3.310437E-06
	BR	FE	1	0.000000E+00	0.000000E+00
	BR	ZN2+	1	3.400835E-03	7.862187E-07
	BR	MG2+	1	1.343704E-03	4.724110E-07
	BR	CA2+	1	5.271710E-03	5.710524E-06
	BR	P	1	2.018882E-02	3.812141E-05
	BR	AR	1	1.316265E-02	2.539270E-05
	BR	F	1	5.707416E-03	7.057842E-06
	BR	CL	1	1.556901E-02	3.164781E-05
	CMet	O	1	4.480628E-03	4.400000E-06
	CMet	OM	1	4.480628E-03	3.788840E-06
	CMet	OA	1	4.480628E-03	4.840000E-06
	CMet	OE	1	4.480628E-03	4.840000E-06
	CMet	OW	1	4.819784E-03	7.141200E-06
	CMet	N	1	4.650206E-03	6.701200E-06
	CMet	NT	1	4.650206E-03	6.701200E-06
	CMet	NL	1	4.650206E-03	6.701200E-06
	CMet	NR	1	4.650206E-03	6.701200E-06
	CMet	NZ	1	4.650206E-03	6.701200E-06
	CMet	NE	1	4.650206E-03	6.701200E-06
	CMet	C	1	4.557880E-03	9.776800E-06
	CMet	CH0	1	4.612522E-03	6.305200E-05
	CMet	CH1	1	7.338959E-03	4.334000E-05
	CMet	CH2	1	8.141628E-03	2.564320E-05
	CMet	CH3	1	9.237291E-03	2.271280E-05
	CMet	CH4	1	1.081531E-02	2.579280E-05
	CMet	CH2r	1	8.068144E-03	2.330680E-05
	CMet	CR1	1	6.995093E-03	1.710720E-05
	CMet	HC	1	8.667320E-04	5.412000E-07
	CMet	H	1	0.000000E+00	0.000000E+00
	CMet	DUM	1	0.000000E+00	0.000000E+00
	CMet	S	1	9.413463E-03	1.591040E-05
	CMet	CU1+	1	1.926594E-03	3.149960E-07
	CMet	CU2+	1	1.926594E-03	3.149960E-07
	CMet	FE	1	0.000000E+00	0.000000E+00
	CMet	ZN2+	1	1.926594E-03	4.275040E-07
	CMet	MG2+	1	7.612168E-04	2.568720E-07
	CMet	CA2+	1	2.986457E-03	3.105080E-06
	CMet	P	1	1.143709E-02	2.072840E-05
	CMet	AR	1	7.456722E-03	1.380720E-05
	CMet	F	1	3.233287E-03	3.837680E-06
	CMet	CL	1	8.819940E-03	1.720840E-05
	CMet	BR	1	1.566712E-02	3.560480E-05
	OMet	O	1	2.261954E-03	1.723250E-06
	OMet	OM	1	2.261954E-03	2.807525E-06
	OMet	OA	1	2.261954E-03	1.871175E-06
	OMet	OE	1	2.261954E-03	1.871175E-06
	OMet	OW	1	2.433170E-03	2.475075E-06
	OMet	N	1	2.347562E-03	2.963075E-06
	OMet	NT	1	2.347562E-03	3.431250E-06
	OMet	NL	1	2.347562E-03	4.678700E-06
	OMet	NR	1	2.347562E-03	2.807525E-06
	OMet	NZ	1	2.347562E-03	3.275700E-06
	OMet	NE	1	2.347562E-03	3.025600E-06
	OMet	C	1	2.300953E-03	3.388550E-06
	OMet	CH0	1	2.328538E-03	2.185325E-05
	OMet	CH1	1	3.704924E-03	1.502125E-05
	OMet	CH2	1	4.110135E-03	8.887700E-06
	OMet	CH3	1	4.663258E-03	7.872050E-06
	OMet	CH4	1	5.459888E-03	8.939550E-06
	OMet	CH2r	1	4.073038E-03	8.077925E-06
	OMet	CR1	1	3.531330E-03	5.929200E-06
	OMet	HC	1	4.375520E-04	1.875750E-07
	OMet	H	1	0.000000E+00	0.000000E+00
	OMet	DUM	1	0.000000E+00	0.000000E+00
	OMet	S	1	4.752195E-03	5.514400E-06
	OMet	CU1+	1	9.726020E-04	3.431250E-07
	OMet	CU2+	1	9.726020E-04	6.238775E-07
	OMet	FE	1	0.000000E+00	0.000000E+00
	OMet	ZN2+	1	9.726020E-04	1.481690E-07
	OMet	MG2+	1	3.842848E-04	8.902950E-08
	OMet	CA2+	1	1.507652E-03	1.076193E-06
	OMet	P	1	5.773784E-03	7.184275E-06
	OMet	AR	1	3.764374E-03	4.785450E-06
	OMet	F	1	1.632259E-03	1.871175E-06
	OMet	CL	1	4.452567E-03	5.964275E-06
	OMet	BR	1	7.909228E-03	1.234030E-05
	OMet	CMet	1	4.480628E-03	6.710000E-06
	NA+	O	1	4.222948E-04	3.051000E-07
	NA+	OM	1	4.222948E-04	8.283600E-07
	NA+	OA	1	4.222948E-04	3.312900E-07
	NA+	OE	1	4.222948E-04	3.312900E-07
	NA+	OW	1	4.542599E-04	4.382100E-07
	NA+	N	1	4.382773E-04	4.112100E-07
	NA+	NT	1	4.382773E-04	4.112100E-07
	NA+	NL	1	4.382773E-04	4.112100E-07
	NA+	NR	1	4.382773E-04	4.970700E-07
	NA+	NZ	1	4.382773E-04	4.112100E-07
	NA+	NE	1	4.382773E-04	4.112100E-07
	NA+	C	1	4.295757E-04	5.999400E-07
	NA+	CH0	1	4.347256E-04	3.869100E-06
	NA+	CH1	1	6.916897E-04	2.659500E-06
	NA+	CH2	1	7.673405E-04	1.573560E-06
	NA+	CH3	1	8.706056E-04	1.393740E-06
	NA+	CH4	1	1.019332E-03	1.582740E-06
	NA+	CH2r	1	7.604147E-04	1.430190E-06
	NA+	CR1	1	6.592806E-04	1.049760E-06
	NA+	HC	1	8.168864E-05	3.321000E-08
	NA+	H	1	0.000000E+00	0.000000E+00
	NA+	DUM	1	0.000000E+00	0.000000E+00
	NA+	S	1	8.872097E-04	9.763200E-07
	NA+	CU1+	1	1.815796E-04	1.932930E-08
	NA+	CU2+	1	1.815796E-04	1.932930E-08
	NA+	FE	1	0.000000E+00	0.000000E+00
	NA+	ZN2+	1	1.815796E-04	2.623320E-08
	NA+	MG2+	1	7.174394E-05	1.576260E-08
	NA+	CA2+	1	2.814706E-04	1.905390E-07
	NA+	P	1	1.077935E-03	1.271970E-06
	NA+	AR	1	7.027887E-04	8.472600E-07
	NA+	F	1	3.047341E-04	3.312900E-07
	NA+	CL	1	8.312707E-04	1.055970E-06
	NA+	BR	1	1.476611E-03	2.184840E-06
	NA+	CMet	1	8.365094E-04	1.188000E-06
	NA+	OMet	1	4.222948E-04	4.117500E-07
	CL-	O	1	5.382841E-03	7.776000E-06
	CL-	OM	1	5.382841E-03	6.695914E-06
	CL-	OA	1	5.382841E-03	9.541152E-06
	CL-	OE	1	5.382841E-03	8.553600E-06
	CL-	OW	1	5.790289E-03	1.262045E-05
	CL-	N	1	5.586565E-03	1.510877E-05
	CL-	NT	1	5.586565E-03	1.749600E-05
	CL-	NL	1	5.586565E-03	2.385677E-05
	CL-	NR	1	5.586565E-03	1.431562E-05
	CL-	NZ	1	5.586565E-03	1.670285E-05
	CL-	NE	1	5.586565E-03	1.542758E-05
	CL-	C	1	5.475648E-03	1.727827E-05
	CL-	CH0	1	5.541293E-03	1.114301E-04
	CL-	CH1	1	8.816722E-03	7.659360E-05
	CL-	CH2	1	9.781016E-03	4.531853E-05
	CL-	CH3	1	1.109730E-02	4.013971E-05
	CL-	CH4	1	1.299306E-02	4.558291E-05
	CL-	CH2r	1	9.692735E-03	4.118947E-05
	CL-	CR1	1	8.403615E-03	3.023309E-05
	CL-	HC	1	1.041256E-03	9.564480E-07
	CL-	H	1	0.000000E+00	0.000000E+00
	CL-	DUM	1	0.000000E+00	0.000000E+00
	CL-	S	1	1.130895E-02	2.811802E-05
	CL-	CU1+	1	2.314531E-03	1.749600E-06
	CL-	CU2+	1	2.314531E-03	3.181162E-06
	CL-	FE	1	0.000000E+00	0.000000E+00
	CL-	ZN2+	1	2.314531E-03	7.555162E-07
	CL-	MG2+	1	9.144944E-04	4.539629E-07
	CL-	CA2+	1	3.587806E-03	5.487523E-06
	CL-	P	1	1.374005E-02	3.663274E-05
	CL-	AR	1	8.958197E-03	2.440109E-05
	CL-	F	1	3.884338E-03	6.782227E-06
	CL-	CL	1	1.059591E-02	3.041194E-05
	CL-	BR	1	1.882183E-02	6.292339E-05
	CL-	CMet	1	1.066269E-02	3.421440E-05
	CL-	OMet	1	5.382841E-03	1.185840E-05
	CL-	NA+	1	1.004948E-03	2.099520E-06
	CChl	O	1	2.439448E-03	2.016000E-06
	CChl	OM	1	2.439448E-03	1.735978E-06
	CChl	OA	1	2.439448E-03	2.217600E-06
	CChl	OE	1	2.439448E-03	2.217600E-06
	CChl	OW	1	2.624099E-03	3.271968E-06
	CChl	N	1	2.531773E-03	3.070368E-06
	CChl	NT	1	2.531773E-03	3.070368E-06
	CChl	NL	1	2.531773E-03	3.070368E-06
	CChl	NR	1	2.531773E-03	3.070368E-06
	CChl	NZ	1	2.531773E-03	3.070368E-06
	CChl	NE	1	2.531773E-03	3.070368E-06
	CChl	C	1	2.481507E-03	4.479552E-06
	CChl	CH0	1	2.511256E-03	2.888928E-05
	CChl	CH1	1	3.995647E-03	1.985760E-05
	CChl	CH2	1	4.432655E-03	1.174925E-05
	CChl	CH3	1	5.029181E-03	1.040659E-05
	CChl	CH4	1	5.888322E-03	1.181779E-05
	CChl	CH2r	1	4.392647E-03	1.067875E-05
	CChl	CR1	1	3.808431E-03	7.838208E-06
	CChl	HC	1	4.718864E-04	2.479680E-07
	CChl	H	1	0.000000E+00	0.000000E+00
	CChl	DUM	1	0.000000E+00	0.000000E+00
	CChl	S	1	5.125097E-03	7.289856E-06
	CChl	CU1+	1	1.048921E-03	1.443254E-07
	CChl	CU2+	1	1.048921E-03	1.443254E-07
	CChl	FE	1	0.000000E+00	0.000000E+00
	CChl	ZN2+	1	1.048921E-03	1.958746E-07
	CChl	MG2+	1	4.144394E-04	1.176941E-07
	CChl	CA2+	1	1.625956E-03	1.422691E-06
	CChl	P	1	6.226849E-03	9.497376E-06
	CChl	AR	1	4.059762E-03	6.326208E-06
	CChl	F	1	1.760341E-03	1.758355E-06
	CChl	CL	1	4.801957E-03	7.884576E-06
	CChl	BR	1	8.529860E-03	1.631347E-05
	CChl	CMet	1	4.832219E-03	8.870400E-06
	CChl	OMet	1	2.439448E-03	3.074400E-06
	CChl	NA+	1	4.554319E-04	5.443200E-07
	CChl	CL-	1	5.805229E-03	1.567642E-05
	CLChl	O	1	4.334666E-03	3.710100E-06
	CLChl	OM	1	4.334666E-03	3.194767E-06
	CLChl	OA	1	4.334666E-03	4.081110E-06
	CLChl	OE	1	4.334666E-03	4.081110E-06
	CLChl	OW	1	4.662774E-03	6.021492E-06
	CLChl	N	1	4.498720E-03	5.650482E-06
	CLChl	NT	1	4.498720E-03	5.650482E-06
	CLChl	NL	1	4.498720E-03	5.650482E-06
	CLChl	NR	1	4.498720E-03	5.650482E-06
	CLChl	NZ	1	4.498720E-03	5.650482E-06
	CLChl	NE	1	4.498720E-03	5.650482E-06
	CLChl	C	1	4.409402E-03	8.243842E-06
	CLChl	CH0	1	4.462263E-03	5.316573E-05
	CLChl	CH1	1	7.099884E-03	3.654449E-05
	CLChl	CH2	1	7.876405E-03	2.162246E-05
	CLChl	CH3	1	8.936375E-03	1.915154E-05
	CLChl	CH4	1	1.046299E-02	2.174861E-05
	CLChl	CH2r	1	7.805315E-03	1.965240E-05
	CLChl	CR1	1	6.767219E-03	1.442487E-05
	CLChl	HC	1	8.384972E-04	4.563423E-07
	CLChl	H	1	0.000000E+00	0.000000E+00
	CLChl	DUM	1	0.000000E+00	0.000000E+00
	CLChl	S	1	9.106809E-03	1.341572E-05
	CLChl	CU1+	1	1.863833E-03	2.656061E-07
	CLChl	CU2+	1	1.863833E-03	2.656061E-07
	CLChl	FE	1	0.000000E+00	0.000000E+00
	CLChl	ZN2+	1	1.863833E-03	3.604733E-07
	CLChl	MG2+	1	7.364193E-04	2.165956E-07
	CLChl	CA2+	1	2.889170E-03	2.618218E-06
	CLChl	P	1	1.106452E-02	1.747828E-05
	CLChl	AR	1	7.213810E-03	1.164229E-05
	CLChl	F	1	3.127959E-03	3.235949E-06
	CLChl	CL	1	8.532620E-03	1.451020E-05
	CLChl	BR	1	1.515675E-02	3.002213E-05
	CLChl	CMet	1	8.586394E-03	1.632444E-05
	CLChl	OMet	1	4.334666E-03	5.657903E-06
	CLChl	NA+	1	8.092592E-04	1.001727E-06
	CLChl	CL-	1	1.031534E-02	2.884974E-05
	CLChl	CChl	1	4.675400E-03	7.481300E-06
	HChl	O	1	2.920184E-04	6.557400E-08
	HChl	OM	1	2.920184E-04	5.646577E-08
	HChl	OA	1	2.920184E-04	7.213140E-08
	HChl	OE	1	2.920184E-04	7.213140E-08
	HChl	OW	1	3.141224E-04	1.064266E-07
	HChl	N	1	3.030704E-04	9.986920E-08
	HChl	NT	1	3.030704E-04	9.986920E-08
	HChl	NL	1	3.030704E-04	9.986920E-08
	HChl	NR	1	3.030704E-04	9.986920E-08
	HChl	NZ	1	3.030704E-04	9.986920E-08
	HChl	NE	1	3.030704E-04	9.986920E-08
	HChl	C	1	2.970532E-04	1.457054E-07
	HChl	CH0	1	3.006144E-04	9.396754E-07
	HChl	CH1	1	4.783060E-04	6.459039E-07
	HChl	CH2	1	5.306188E-04	3.821653E-07
	HChl	CH3	1	6.020270E-04	3.384930E-07
	HChl	CH4	1	7.048720E-04	3.843948E-07
	HChl	CH2r	1	5.258296E-04	3.473455E-07
	HChl	CR1	1	4.558950E-04	2.549517E-07
	HChl	HC	1	5.648800E-05	8.065602E-09
	HChl	H	1	0.000000E+00	0.000000E+00
	HChl	DUM	1	0.000000E+00	0.000000E+00
	HChl	S	1	6.135088E-04	2.371156E-07
	HChl	CU1+	1	1.255630E-04	4.694443E-09
	HChl	CU2+	1	1.255630E-04	4.694443E-09
	HChl	FE	1	0.000000E+00	0.000000E+00
	HChl	ZN2+	1	1.255630E-04	6.371170E-09
	HChl	MG2+	1	4.961120E-05	3.828210E-09
	HChl	CA2+	1	1.946380E-04	4.627557E-08
	HChl	P	1	7.453960E-04	3.089191E-07
	HChl	AR	1	4.859810E-04	2.057712E-07
	HChl	F	1	2.107248E-04	5.719364E-08
	HChl	CL	1	5.748268E-04	2.564599E-07
	HChl	BR	1	1.021082E-03	5.306248E-07
	HChl	CMet	1	5.784494E-04	2.885256E-07
	HChl	OMet	1	2.920184E-04	1.000004E-07
	HChl	NA+	1	5.451829E-05	1.770498E-08
	HChl	CL-	1	6.949252E-04	5.099034E-07
	HChl	CChl	1	3.622000E-04	1.745000E-07
	HChl	CLChl	1	6.493000E-04	3.266000E-07
	SDmso	O	1	4.887741E-03	4.636600E-06
	SDmso	OM	1	4.887741E-03	3.992576E-06
	SDmso	OA	1	4.887741E-03	5.100260E-06
	SDmso	OE	1	4.887741E-03	5.100260E-06
	SDmso	OW	1	5.257713E-03	7.525202E-06
	SDmso	N	1	5.072727E-03	7.061542E-06
	SDmso	NT	1	5.072727E-03	7.061542E-06
	SDmso	NL	1	5.072727E-03	7.061542E-06
	SDmso	NR	1	5.072727E-03	7.061542E-06
	SDmso	NZ	1	5.072727E-03	7.061542E-06
	SDmso	NE	1	5.072727E-03	7.061542E-06
	SDmso	C	1	4.972013E-03	1.030253E-05
	SDmso	CH0	1	5.031619E-03	6.644248E-05
	SDmso	CH1	1	8.005783E-03	4.567051E-05
	SDmso	CH2	1	8.881383E-03	2.702210E-05
	SDmso	CH3	1	1.007660E-02	2.393413E-05
	SDmso	CH4	1	1.179800E-02	2.717975E-05
	SDmso	CH2r	1	8.801223E-03	2.456007E-05
	SDmso	CR1	1	7.630672E-03	1.802710E-05
	SDmso	HC	1	9.454840E-04	5.703018E-07
	SDmso	H	1	0.000000E+00	0.000000E+00
	SDmso	DUM	1	0.000000E+00	0.000000E+00
	SDmso	S	1	1.026878E-02	1.676595E-05
	SDmso	CU1+	1	2.101647E-03	3.319342E-07
	SDmso	CU2+	1	2.101647E-03	3.319342E-07
	SDmso	FE	1	0.000000E+00	0.000000E+00
	SDmso	ZN2+	1	2.101647E-03	4.504921E-07
	SDmso	MG2+	1	8.303816E-04	2.706847E-07
	SDmso	CA2+	1	3.257809E-03	3.272049E-06
	SDmso	P	1	1.247628E-02	2.184302E-05
	SDmso	AR	1	8.134245E-03	1.454965E-05
	SDmso	F	1	3.527066E-03	4.044043E-06
	SDmso	CL	1	9.621327E-03	1.813374E-05
	SDmso	BR	1	1.709065E-02	3.751937E-05
	SDmso	CMet	1	9.681962E-03	2.040104E-05
	SDmso	OMet	1	4.887741E-03	7.070815E-06
	SDmso	NA+	1	9.125154E-04	1.251882E-06
	SDmso	CL-	1	1.163151E-02	3.605420E-05
	SDmso	CChl	1	5.271279E-03	9.347386E-06
	SDmso	CLChl	1	9.366561E-03	1.720225E-05
	SDmso	HChl	1	6.310078E-04	3.040404E-07
	CDmso	O	1	4.663258E-03	5.162000E-06
	CDmso	OM	1	4.663258E-03	4.444998E-06
	CDmso	OA	1	4.663258E-03	5.678200E-06
	CDmso	OE	1	4.663258E-03	5.678200E-06
	CDmso	OW	1	5.016238E-03	8.377926E-06
	CDmso	N	1	4.839748E-03	7.861726E-06
	CDmso	NT	1	4.839748E-03	7.861726E-06
	CDmso	NL	1	4.839748E-03	7.861726E-06
	CDmso	NR	1	4.839748E-03	7.861726E-06
	CDmso	NZ	1	4.839748E-03	7.861726E-06
	CDmso	NE	1	4.839748E-03	7.861726E-06
	CDmso	C	1	4.743659E-03	1.146996E-05
	CDmso	CH0	1	4.800528E-03	7.397146E-05
	CDmso	CH1	1	7.638095E-03	5.084570E-05
	CDmso	CH2	1	8.473481E-03	3.008414E-05
	CDmso	CH3	1	9.613802E-03	2.664624E-05
	CDmso	CH4	1	1.125614E-02	3.025964E-05
	CDmso	CH2r	1	8.397002E-03	2.734311E-05
	CDmso	CR1	1	7.280212E-03	2.006986E-05
	CDmso	HC	1	9.020600E-04	6.349260E-07
	CDmso	H	1	0.000000E+00	0.000000E+00
	CDmso	DUM	1	0.000000E+00	0.000000E+00
	CDmso	S	1	9.797156E-03	1.866579E-05
	CDmso	CU1+	1	2.005122E-03	3.695476E-07
	CDmso	CU2+	1	2.005122E-03	3.695476E-07
	CDmso	FE	1	0.000000E+00	0.000000E+00
	CDmso	ZN2+	1	2.005122E-03	5.015399E-07
	CDmso	MG2+	1	7.922440E-04	3.013576E-07
	CDmso	CA2+	1	3.108185E-03	3.642823E-06
	CDmso	P	1	1.190327E-02	2.431818E-05
	CDmso	AR	1	7.760657E-03	1.619836E-05
	CDmso	F	1	3.365076E-03	4.502296E-06
	CDmso	CL	1	9.179441E-03	2.018858E-05
	CDmso	BR	1	1.630571E-02	4.177090E-05
	CDmso	CMet	1	9.237291E-03	2.271280E-05
	CDmso	OMet	1	4.663258E-03	7.872050E-06
	CDmso	NA+	1	8.706056E-04	1.393740E-06
	CDmso	CL-	1	1.109730E-02	4.013971E-05
	CDmso	CChl	1	5.029181E-03	1.040659E-05
	CDmso	CLChl	1	8.936375E-03	1.915154E-05
	CDmso	HChl	1	6.020270E-04	3.384930E-07
	CDmso	SDmso	1	1.007660E-02	2.393413E-05
	ODmso	O	1	2.266329E-03	8.668600E-07
	ODmso	OM	1	2.266329E-03	7.464531E-07
	ODmso	OA	1	2.266329E-03	1.380375E-06
	ODmso	OE	1	2.266329E-03	9.535460E-07
	ODmso	OW	1	2.437876E-03	1.825875E-06
	ODmso	N	1	2.352103E-03	2.185875E-06
	ODmso	NT	1	2.352103E-03	2.531250E-06
	ODmso	NL	1	2.352103E-03	3.451500E-06
	ODmso	NR	1	2.352103E-03	2.071125E-06
	ODmso	NZ	1	2.352103E-03	2.416500E-06
	ODmso	NE	1	2.352103E-03	2.232000E-06
	ODmso	C	1	2.305404E-03	1.926163E-06
	ODmso	CH0	1	2.333042E-03	1.242210E-05
	ODmso	CH1	1	3.712091E-03	8.538571E-06
	ODmso	CH2	1	4.118086E-03	5.052060E-06
	ODmso	CH3	1	4.672279E-03	4.474731E-06
	ODmso	CH4	1	5.470450E-03	5.081533E-06
	ODmso	CH2r	1	4.080917E-03	4.591757E-06
	ODmso	CR1	1	3.538161E-03	3.370352E-06
	ODmso	HC	1	4.383984E-04	1.066238E-07
	ODmso	H	1	0.000000E+00	0.000000E+00
	ODmso	DUM	1	0.000000E+00	0.000000E+00
	ODmso	S	1	4.761388E-03	3.134566E-06
	ODmso	CU1+	1	9.744834E-04	2.531250E-07
	ODmso	CU2+	1	9.744834E-04	4.602375E-07
	ODmso	FE	1	0.000000E+00	0.000000E+00
	ODmso	ZN2+	1	9.744834E-04	1.093050E-07
	ODmso	MG2+	1	3.850282E-04	6.567750E-08
	ODmso	CA2+	1	1.510568E-03	7.939125E-07
	ODmso	P	1	5.784953E-03	5.299875E-06
	ODmso	AR	1	3.771656E-03	2.720207E-06
	ODmso	F	1	1.635417E-03	7.560753E-07
	ODmso	CL	1	4.461180E-03	3.390289E-06
	ODmso	BR	1	7.924528E-03	7.014631E-06
	ODmso	CMet	1	4.489295E-03	3.814184E-06
	ODmso	OMet	1	2.266329E-03	1.715625E-06
	ODmso	NA+	1	4.231116E-04	3.037500E-07
	ODmso	CL-	1	5.393253E-03	6.740703E-06
	ODmso	CChl	1	2.444166E-03	1.747590E-06
	ODmso	CLChl	1	4.343051E-03	3.216137E-06
	ODmso	HChl	1	2.925833E-04	5.684348E-08
	ODmso	SDmso	1	4.897196E-03	4.019283E-06
	ODmso	CDmso	1	4.672279E-03	4.474731E-06
	CCl4	O	1	2.439448E-03	2.756800E-06
	CCl4	OM	1	2.439448E-03	2.373880E-06
	CCl4	OA	1	2.439448E-03	3.032480E-06
	CCl4	OE	1	2.439448E-03	3.032480E-06
	CCl4	OW	1	2.624099E-03	4.474286E-06
	CCl4	N	1	2.531773E-03	4.198606E-06
	CCl4	NT	1	2.531773E-03	4.198606E-06
	CCl4	NL	1	2.531773E-03	4.198606E-06
	CCl4	NR	1	2.531773E-03	4.198606E-06
	CCl4	NZ	1	2.531773E-03	4.198606E-06
	CCl4	NE	1	2.531773E-03	4.198606E-06
	CCl4	C	1	2.481507E-03	6.125610E-06
	CCl4	CH0	1	2.511256E-03	3.950494E-05
	CCl4	CH1	1	3.995647E-03	2.715448E-05
	CCl4	CH2	1	4.432655E-03	1.606663E-05
	CCl4	CH3	1	5.029181E-03	1.423060E-05
	CCl4	CH4	1	5.888322E-03	1.616036E-05
	CCl4	CH2r	1	4.392647E-03	1.460277E-05
	CCl4	CR1	1	3.808431E-03	1.071844E-05
	CCl4	HC	1	4.718864E-04	3.390864E-07
	CCl4	H	1	0.000000E+00	0.000000E+00
	CCl4	DUM	1	0.000000E+00	0.000000E+00
	CCl4	S	1	5.125097E-03	9.968589E-06
	CCl4	CU1+	1	1.048921E-03	1.973593E-07
	CCl4	CU2+	1	1.048921E-03	1.973593E-07
	CCl4	FE	1	0.000000E+00	0.000000E+00
	CCl4	ZN2+	1	1.048921E-03	2.678507E-07
	CCl4	MG2+	1	4.144394E-04	1.609420E-07
	CCl4	CA2+	1	1.625956E-03	1.945474E-06
	CCl4	P	1	6.226849E-03	1.298728E-05
	CCl4	AR	1	4.059762E-03	8.650838E-06
	CCl4	F	1	1.760341E-03	2.404481E-06
	CCl4	CL	1	4.801957E-03	1.078184E-05
	CCl4	BR	1	8.529860E-03	2.230803E-05
	CCl4	CMet	1	4.832219E-03	1.212992E-05
	CCl4	OMet	1	2.439448E-03	4.204120E-06
	CCl4	NA+	1	4.554319E-04	7.443360E-07
	CCl4	CL-	1	5.805229E-03	2.143688E-05
	CCl4	CChl	1	2.630869E-03	5.557709E-06
	CCl4	CLChl	1	4.674804E-03	1.022800E-05
	CCl4	HChl	1	3.149329E-04	1.807744E-07
	CCl4	SDmso	1	5.271279E-03	1.278218E-05
	CCl4	CDmso	1	5.029181E-03	1.423060E-05
	CCl4	ODmso	1	2.444166E-03	2.389760E-06
	CLCl4	O	1	4.147280E-03	3.573200E-06
	CLCl4	OM	1	4.147280E-03	3.076883E-06
	CLCl4	OA	1	4.147280E-03	3.930520E-06
	CLCl4	OE	1	4.147280E-03	3.930520E-06
	CLCl4	OW	1	4.461203E-03	5.799304E-06
	CLCl4	N	1	4.304241E-03	5.441984E-06
	CLCl4	NT	1	4.304241E-03	5.441984E-06
	CLCl4	NL	1	4.304241E-03	5.441984E-06
	CLCl4	NR	1	4.304241E-03	5.441984E-06
	CLCl4	NZ	1	4.304241E-03	5.441984E-06
	CLCl4	NE	1	4.304241E-03	5.441984E-06
	CLCl4	C	1	4.218784E-03	7.939650E-06
	CLCl4	CH0	1	4.269361E-03	5.120396E-05
	CLCl4	CH1	1	6.792958E-03	3.519602E-05
	CLCl4	CH2	1	7.535910E-03	2.082461E-05
	CLCl4	CH3	1	8.550058E-03	1.844486E-05
	CLCl4	CH4	1	1.001067E-02	2.094610E-05
	CLCl4	CH2r	1	7.467894E-03	1.892724E-05
	CLCl4	CR1	1	6.474674E-03	1.389260E-05
	CLCl4	HC	1	8.022492E-04	4.395036E-07
	CLCl4	H	1	0.000000E+00	0.000000E+00
	CLCl4	DUM	1	0.000000E+00	0.000000E+00
	CLCl4	S	1	8.713124E-03	1.292069E-05
	CLCl4	CU1+	1	1.783260E-03	2.558054E-07
	CLCl4	CU2+	1	1.783260E-03	2.558054E-07
	CLCl4	FE	1	0.000000E+00	0.000000E+00
	CLCl4	ZN2+	1	1.783260E-03	3.471721E-07
	CLCl4	MG2+	1	7.045841E-04	2.086034E-07
	CLCl4	CA2+	1	2.764272E-03	2.521607E-06
	CLCl4	P	1	1.058620E-02	1.683335E-05
	CLCl4	AR	1	6.901959E-03	1.121270E-05
	CLCl4	F	1	2.992738E-03	3.116545E-06
	CLCl4	CL	1	8.163758E-03	1.397479E-05
	CLCl4	BR	1	1.450153E-02	2.891433E-05
	CLCl4	CMet	1	8.215206E-03	1.572208E-05
	CLCl4	OMet	1	4.147280E-03	5.449130E-06
	CLCl4	NA+	1	7.742751E-04	9.647640E-07
	CLCl4	CL-	1	9.869409E-03	2.778520E-05
	CLCl4	CChl	1	4.472714E-03	7.203571E-06
	CLCl4	CLChl	1	7.947586E-03	1.325693E-05
	CLCl4	HChl	1	5.354141E-04	2.343090E-07
	CLCl4	SDmso	1	8.961647E-03	1.656750E-05
	CLCl4	CDmso	1	8.550058E-03	1.844486E-05
	CLCl4	ODmso	1	4.155302E-03	3.097464E-06
	CLCl4	CCl4	1	4.472714E-03	9.850598E-06
	FTFE	O	1	1.632259E-03	1.000000E-06
	FTFE	OM	1	1.632259E-03	8.611000E-07
	FTFE	OA	1	1.632259E-03	1.227000E-06
	FTFE	OE	1	1.632259E-03	1.100000E-06
	FTFE	OW	1	1.755811E-03	1.623000E-06
	FTFE	N	1	1.694035E-03	1.943000E-06
	FTFE	NT	1	1.694035E-03	2.250000E-06
	FTFE	NL	1	1.694035E-03	3.068000E-06
	FTFE	NR	1	1.694035E-03	1.841000E-06
	FTFE	NZ	1	1.694035E-03	2.148000E-06
	FTFE	NE	1	1.694035E-03	1.984000E-06
	FTFE	C	1	1.660402E-03	2.222000E-06
	FTFE	CH0	1	1.680307E-03	1.433000E-05
	FTFE	CH1	1	2.673528E-03	9.850000E-06
	FTFE	CH2	1	2.965934E-03	5.828000E-06
	FTFE	CH3	1	3.365076E-03	5.162000E-06
	FTFE	CH4	1	3.939936E-03	5.862000E-06
	FTFE	CH2r	1	2.939165E-03	5.297000E-06
	FTFE	CR1	1	2.548260E-03	3.888000E-06
	FTFE	HC	1	3.157440E-04	1.230000E-07
	FTFE	H	1	0.000000E+00	0.000000E+00
	FTFE	DUM	1	0.000000E+00	0.000000E+00
	FTFE	S	1	3.429254E-03	3.616000E-06
	FTFE	CU1+	1	7.018440E-04	2.250000E-07
	FTFE	CU2+	1	7.018440E-04	4.091000E-07
	FTFE	FE	1	0.000000E+00	0.000000E+00
	FTFE	ZN2+	1	7.018440E-04	9.716000E-08
	FTFE	MG2+	1	2.773056E-04	5.838000E-08
	FTFE	CA2+	1	1.087944E-03	7.057000E-07
	FTFE	P	1	4.166448E-03	4.711000E-06
	FTFE	AR	1	2.716428E-03	3.138000E-06
	FTFE	F	1	1.177862E-03	8.722000E-07
	FTFE	CL	1	3.213038E-03	3.911000E-06
	FTFE	BR	1	5.707416E-03	8.092000E-06
	FTFE	CMet	1	3.233287E-03	4.400000E-06
	FTFE	OMet	1	1.632259E-03	1.525000E-06
	FTFE	NA+	1	3.047341E-04	2.700000E-07
	FTFE	CL-	1	3.884338E-03	7.776000E-06
	FTFE	CChl	1	1.760341E-03	2.016000E-06
	FTFE	CLChl	1	3.127959E-03	3.710100E-06
	FTFE	HChl	1	2.107248E-04	6.557400E-08
	FTFE	SDmso	1	3.527066E-03	4.636600E-06
	FTFE	CDmso	1	3.365076E-03	5.162000E-06
	FTFE	ODmso	1	1.635417E-03	8.668600E-07
	FTFE	CCl4	1	1.760341E-03	2.756800E-06
	FTFE	CLCl4	1	2.992738E-03	3.573200E-06
	CTFE	O	1	2.300953E-03	1.837000E-06
	CTFE	OM	1	2.300953E-03	1.581841E-06
	CTFE	OA	1	2.300953E-03	2.020700E-06
	CTFE	OE	1	2.300953E-03	2.020700E-06
	CTFE	OW	1	2.475121E-03	2.981451E-06
	CTFE	N	1	2.388037E-03	2.797751E-06
	CTFE	NT	1	2.388037E-03	2.797751E-06
	CTFE	NL	1	2.388037E-03	2.797751E-06
	CTFE	NR	1	2.388037E-03	2.797751E-06
	CTFE	NZ	1	2.388037E-03	2.797751E-06
	CTFE	NE	1	2.388037E-03	2.797751E-06
	CTFE	C	1	2.340624E-03	4.081814E-06
	CTFE	CH0	1	2.368685E-03	2.632421E-05
	CTFE	CH1	1	3.768802E-03	1.809445E-05
	CTFE	CH2	1	4.181000E-03	1.070604E-05
	CTFE	CH3	1	4.743659E-03	9.482594E-06
	CTFE	CH4	1	5.554024E-03	1.076849E-05
	CTFE	CH2r	1	4.143263E-03	9.730589E-06
	CTFE	CR1	1	3.592215E-03	7.142256E-06
	CTFE	HC	1	4.450960E-04	2.259510E-07
	CTFE	H	1	0.000000E+00	0.000000E+00
	CTFE	DUM	1	0.000000E+00	0.000000E+00
	CTFE	S	1	4.834130E-03	6.642592E-06
	CTFE	CU1+	1	9.893710E-04	1.315108E-07
	CTFE	CU2+	1	9.893710E-04	1.315108E-07
	CTFE	FE	1	0.000000E+00	0.000000E+00
	CTFE	ZN2+	1	9.893710E-04	1.784829E-07
	CTFE	MG2+	1	3.909104E-04	1.072441E-07
	CTFE	CA2+	1	1.533646E-03	1.296371E-06
	CTFE	P	1	5.873332E-03	8.654107E-06
	CTFE	AR	1	3.829277E-03	5.764506E-06
	CTFE	F	1	1.660402E-03	1.602231E-06
	CTFE	CL	1	4.529336E-03	7.184507E-06
	CTFE	BR	1	8.045594E-03	1.486500E-05
	CTFE	CMet	1	4.557880E-03	8.082800E-06
	CTFE	OMet	1	2.300953E-03	2.801425E-06
	CTFE	NA+	1	4.295757E-04	4.959900E-07
	CTFE	CL-	1	5.475648E-03	1.428451E-05
	CTFE	CChl	1	2.481507E-03	3.703392E-06
	CTFE	CLChl	1	4.409402E-03	6.815454E-06
	CTFE	HChl	1	2.970532E-04	1.204594E-07
	CTFE	SDmso	1	4.972013E-03	8.517434E-06
	CTFE	CDmso	1	4.743659E-03	9.482594E-06
	CTFE	ODmso	1	2.305404E-03	1.592422E-06
	CTFE	CCl4	1	2.481507E-03	5.064242E-06
	CTFE	CLCl4	1	4.218784E-03	6.563968E-06
	CTFE	FTFE	1	1.660402E-03	1.837000E-06
	CHTFE	O	1	4.008832E-03	5.077000E-06
	CHTFE	OM	1	4.008832E-03	4.371805E-06
	CHTFE	OA	1	4.008832E-03	5.584700E-06
	CHTFE	OE	1	4.008832E-03	5.584700E-06
	CHTFE	OW	1	4.312276E-03	8.239971E-06
	CHTFE	N	1	4.160554E-03	7.732271E-06
	CHTFE	NT	1	4.160554E-03	7.732271E-06
	CHTFE	NL	1	4.160554E-03	7.732271E-06
	CHTFE	NR	1	4.160554E-03	7.732271E-06
	CHTFE	NZ	1	4.160554E-03	7.732271E-06
	CHTFE	NE	1	4.160554E-03	7.732271E-06
	CHTFE	C	1	4.077950E-03	1.128109E-05
	CHTFE	CH0	1	4.126838E-03	7.275341E-05
	CHTFE	CH1	1	6.566191E-03	5.000845E-05
	CHTFE	CH2	1	7.284342E-03	2.958876E-05
	CHTFE	CH3	1	8.264634E-03	2.620747E-05
	CHTFE	CH4	1	9.676492E-03	2.976137E-05
	CHTFE	CH2r	1	7.218596E-03	2.689287E-05
	CHTFE	CR1	1	6.258533E-03	1.973938E-05
	CHTFE	HC	1	7.754680E-04	6.244710E-07
	CHTFE	H	1	0.000000E+00	0.000000E+00
	CHTFE	DUM	1	0.000000E+00	0.000000E+00
	CHTFE	S	1	8.422257E-03	1.835843E-05
	CHTFE	CU1+	1	1.723731E-03	3.634624E-07
	CHTFE	CU2+	1	1.723731E-03	3.634624E-07
	CHTFE	FE	1	0.000000E+00	0.000000E+00
	CHTFE	ZN2+	1	1.723731E-03	4.932813E-07
	CHTFE	MG2+	1	6.810632E-04	2.963953E-07
	CHTFE	CA2+	1	2.671993E-03	3.582839E-06
	CHTFE	P	1	1.023281E-02	2.391775E-05
	CHTFE	AR	1	6.671553E-03	1.593163E-05
	CHTFE	F	1	2.892833E-03	4.428159E-06
	CHTFE	CL	1	7.891230E-03	1.985615E-05
	CHTFE	BR	1	1.401743E-02	4.108308E-05
	CHTFE	CMet	1	7.940961E-03	2.233880E-05
	CHTFE	OMet	1	4.008832E-03	7.742425E-06
	CHTFE	NA+	1	7.484278E-04	1.370790E-06
	CHTFE	CL-	1	9.539942E-03	3.947875E-05
	CHTFE	CChl	1	4.323403E-03	1.023523E-05
	CHTFE	CLChl	1	7.682275E-03	1.883618E-05
	CHTFE	HChl	1	5.175406E-04	3.329192E-07
	CHTFE	SDmso	1	8.662483E-03	2.354002E-05
	CHTFE	CDmso	1	8.264634E-03	2.620747E-05
	CHTFE	ODmso	1	4.016587E-03	4.401048E-06
	CHTFE	CCl4	1	4.323403E-03	1.399627E-05
	CHTFE	CLCl4	1	7.350172E-03	1.814114E-05
	CHTFE	FTFE	1	2.892833E-03	5.077000E-06
	CHTFE	CTFE	1	4.077950E-03	9.326449E-06
	OTFE	O	1	2.261954E-03	1.227000E-06
	OTFE	OM	1	2.261954E-03	1.056570E-06
	OTFE	OA	1	2.261954E-03	1.505529E-06
	OTFE	OE	1	2.261954E-03	1.349700E-06
	OTFE	OW	1	2.433170E-03	1.991421E-06
	OTFE	N	1	2.347562E-03	1.868721E-06
	OTFE	NT	1	2.347562E-03	2.760750E-06
	OTFE	NL	1	2.347562E-03	1.868721E-06
	OTFE	NR	1	2.347562E-03	2.258907E-06
	OTFE	NZ	1	2.347562E-03	1.868721E-06
	OTFE	NE	1	2.347562E-03	1.868721E-06
	OTFE	C	1	2.300953E-03	2.726394E-06
	OTFE	CH0	1	2.328538E-03	1.758291E-05
	OTFE	CH1	1	3.704924E-03	1.208595E-05
	OTFE	CH2	1	4.110135E-03	7.150956E-06
	OTFE	CH3	1	4.663258E-03	6.333774E-06
	OTFE	CH4	1	5.459888E-03	7.192674E-06
	OTFE	CH2r	1	4.073038E-03	6.499419E-06
	OTFE	CR1	1	3.531330E-03	4.770576E-06
	OTFE	HC	1	4.375520E-04	1.509210E-07
	OTFE	H	1	0.000000E+00	0.000000E+00
	OTFE	DUM	1	0.000000E+00	0.000000E+00
	OTFE	S	1	4.752195E-03	4.436832E-06
	OTFE	CU1+	1	9.726020E-04	8.784093E-08
	OTFE	CU2+	1	9.726020E-04	8.784093E-08
	OTFE	FE	1	0.000000E+00	0.000000E+00
	OTFE	ZN2+	1	9.726020E-04	1.192153E-07
	OTFE	MG2+	1	3.842848E-04	7.163226E-08
	OTFE	CA2+	1	1.507652E-03	8.658939E-07
	OTFE	P	1	5.773784E-03	5.780397E-06
	OTFE	AR	1	3.764374E-03	3.850326E-06
	OTFE	F	1	1.632259E-03	1.070189E-06
	OTFE	CL	1	4.452567E-03	4.798797E-06
	OTFE	BR	1	7.909228E-03	9.928884E-06
	OTFE	CMet	1	4.480628E-03	5.398800E-06
	OTFE	OMet	1	2.261954E-03	1.871175E-06
	OTFE	NA+	1	4.222948E-04	3.312900E-07
	OTFE	CL-	1	5.382841E-03	9.541152E-06
	OTFE	CChl	1	2.439448E-03	2.473632E-06
	OTFE	CLChl	1	4.334666E-03	4.552293E-06
	OTFE	HChl	1	2.920184E-04	8.045930E-08
	OTFE	SDmso	1	4.887741E-03	5.689108E-06
	OTFE	CDmso	1	4.663258E-03	6.333774E-06
	OTFE	ODmso	1	2.266329E-03	1.380375E-06
	OTFE	CCl4	1	2.439448E-03	3.382594E-06
	OTFE	CLCl4	1	4.147280E-03	4.384316E-06
	OTFE	FTFE	1	1.632259E-03	1.227000E-06
	OTFE	CTFE	1	2.300953E-03	2.253999E-06
	OTFE	CHTFE	1	4.008832E-03	6.229479E-06
	CUrea	O	1	3.324729E-03	3.686400E-06
	CUrea	OM	1	3.324729E-03	3.174359E-06
	CUrea	OA	1	3.324729E-03	4.055040E-06
	CUrea	OE	1	3.324729E-03	4.055040E-06
	CUrea	OW	1	3.576391E-03	5.983027E-06
	CUrea	N	1	3.450560E-03	5.614387E-06
	CUrea	NT	1	3.450560E-03	5.614387E-06
	CUrea	NL	1	3.450560E-03	5.614387E-06
	CUrea	NR	1	3.450560E-03	5.614387E-06
	CUrea	NZ	1	3.450560E-03	5.614387E-06
	CUrea	NE	1	3.450560E-03	5.614387E-06
	CUrea	C	1	3.382052E-03	8.191181E-06
	CUrea	CH0	1	3.422598E-03	5.282611E-05
	CUrea	CH1	1	5.445677E-03	3.631104E-05
	CUrea	CH2	1	6.041277E-03	2.148434E-05
	CUrea	CH3	1	6.854283E-03	1.902920E-05
	CUrea	CH4	1	8.025209E-03	2.160968E-05
	CUrea	CH2r	1	5.986750E-03	1.952686E-05
	CUrea	CR1	1	5.190520E-03	1.433272E-05
	CUrea	HC	1	6.431352E-04	4.534272E-07
	CUrea	H	1	0.000000E+00	0.000000E+00
	CUrea	DUM	1	0.000000E+00	0.000000E+00
	CUrea	S	1	6.985008E-03	1.333002E-05
	CUrea	CU1+	1	1.429578E-03	2.639094E-07
	CUrea	CU2+	1	1.429578E-03	2.639094E-07
	CUrea	FE	1	0.000000E+00	0.000000E+00
	CUrea	ZN2+	1	1.429578E-03	3.581706E-07
	CUrea	MG2+	1	5.648405E-04	2.152120E-07
	CUrea	CA2+	1	2.216020E-03	2.601492E-06
	CUrea	P	1	8.486588E-03	1.736663E-05
	CUrea	AR	1	5.533060E-03	1.156792E-05
	CUrea	F	1	2.399174E-03	3.215278E-06
	CUrea	CL	1	6.544600E-03	1.441751E-05
	CUrea	BR	1	1.162537E-02	2.983035E-05
	CUrea	CMet	1	6.585844E-03	1.622016E-05
	CUrea	OMet	1	3.324729E-03	5.621760E-06
	CUrea	NA+	1	6.207094E-04	9.953280E-07
	CUrea	CL-	1	7.911961E-03	2.866545E-05
	CUrea	CChl	1	3.585619E-03	7.431782E-06
	CUrea	CLChl	1	6.371303E-03	1.367691E-05
	CUrea	HChl	1	4.292228E-04	2.417320E-07
	CUrea	SDmso	1	7.184240E-03	1.709236E-05
	CUrea	CDmso	1	6.854283E-03	1.902920E-05
	CUrea	ODmso	1	3.331161E-03	3.195593E-06
	CUrea	CCl4	1	3.585619E-03	1.016267E-05
	CUrea	CLCl4	1	6.095873E-03	1.317224E-05
	CUrea	FTFE	1	2.399174E-03	3.686400E-06
	CUrea	CTFE	1	3.382052E-03	6.771917E-06
	CUrea	CHTFE	1	5.892377E-03	1.871585E-05
	CUrea	OTFE	1	3.324729E-03	4.523213E-06
	OUrea	O	1	2.312367E-03	1.260900E-06
	OUrea	OM	1	2.312367E-03	1.085761E-06
	OUrea	OA	1	2.312367E-03	1.547124E-06
	OUrea	OE	1	2.312367E-03	1.386990E-06
	OUrea	OW	1	2.487399E-03	2.046441E-06
	OUrea	N	1	2.399883E-03	2.449929E-06
	OUrea	NT	1	2.399883E-03	2.837025E-06
	OUrea	NL	1	2.399883E-03	3.868441E-06
	OUrea	NR	1	2.399883E-03	2.321317E-06
	OUrea	NZ	1	2.399883E-03	2.708413E-06
	OUrea	NE	1	2.399883E-03	2.501626E-06
	OUrea	C	1	2.352236E-03	2.801720E-06
	OUrea	CH0	1	2.380435E-03	1.806870E-05
	OUrea	CH1	1	3.787498E-03	1.241986E-05
	OUrea	CH2	1	4.201740E-03	7.348525E-06
	OUrea	CH3	1	4.767191E-03	6.508766E-06
	OUrea	CH4	1	5.581576E-03	7.391396E-06
	OUrea	CH2r	1	4.163817E-03	6.678987E-06
	OUrea	CR1	1	3.610035E-03	4.902379E-06
	OUrea	HC	1	4.473040E-04	1.550907E-07
	OUrea	H	1	0.000000E+00	0.000000E+00
	OUrea	DUM	1	0.000000E+00	0.000000E+00
	OUrea	S	1	4.858110E-03	4.559414E-06
	OUrea	CU1+	1	9.942790E-04	2.837025E-07
	OUrea	CU2+	1	9.942790E-04	5.158342E-07
	OUrea	FE	1	0.000000E+00	0.000000E+00
	OUrea	ZN2+	1	9.942790E-04	1.225090E-07
	OUrea	MG2+	1	3.928496E-04	7.361134E-08
	OUrea	CA2+	1	1.541254E-03	8.898171E-07
	OUrea	P	1	5.902468E-03	5.940100E-06
	OUrea	AR	1	3.848273E-03	3.956704E-06
	OUrea	F	1	1.668638E-03	1.099757E-06
	OUrea	CL	1	4.551804E-03	4.931380E-06
	OUrea	BR	1	8.085506E-03	1.020320E-05
	OUrea	CMet	1	4.580490E-03	5.547960E-06
	OUrea	OMet	1	2.312367E-03	1.922873E-06
	OUrea	NA+	1	4.317067E-04	3.404430E-07
	OUrea	CL-	1	5.502812E-03	9.804758E-06
	OUrea	CChl	1	2.493817E-03	2.541974E-06
	OUrea	CLChl	1	4.431275E-03	4.678065E-06
	OUrea	HChl	1	2.985268E-04	8.268226E-08
	OUrea	SDmso	1	4.996677E-03	5.846289E-06
	OUrea	CDmso	1	4.767191E-03	6.508766E-06
	OUrea	ODmso	1	2.316840E-03	1.093024E-06
	OUrea	CCl4	1	2.493817E-03	3.476049E-06
	OUrea	CLCl4	1	4.239713E-03	4.505448E-06
	OUrea	FTFE	1	1.668638E-03	1.260900E-06
	OUrea	CTFE	1	2.352236E-03	2.316273E-06
	OUrea	CHTFE	1	4.098180E-03	6.401589E-06
	OUrea	OTFE	1	2.312367E-03	1.547124E-06
	OUrea	CUrea	1	3.398830E-03	4.648182E-06
	NUrea	O	1	2.753867E-03	2.246101E-06
	NUrea	OM	1	2.753867E-03	3.659356E-06
	NUrea	OA	1	2.753867E-03	2.438908E-06
	NUrea	OE	1	2.753867E-03	2.438908E-06
	NUrea	OW	1	2.962317E-03	3.226037E-06
	NUrea	N	1	2.858092E-03	3.862101E-06
	NUrea	NT	1	2.858092E-03	4.472325E-06
	NUrea	NL	1	2.858092E-03	6.098264E-06
	NUrea	NR	1	2.858092E-03	3.659356E-06
	NUrea	NZ	1	2.858092E-03	4.269580E-06
	NUrea	NE	1	2.858092E-03	3.943597E-06
	NUrea	C	1	2.801347E-03	4.416669E-06
	NUrea	CH0	1	2.834931E-03	2.848374E-05
	NUrea	CH1	1	4.510644E-03	1.957884E-05
	NUrea	CH2	1	5.003977E-03	1.158432E-05
	NUrea	CH3	1	5.677389E-03	1.026051E-05
	NUrea	CH4	1	6.647264E-03	1.165190E-05
	NUrea	CH2r	1	4.958813E-03	1.052885E-05
	NUrea	CR1	1	4.299298E-03	7.728178E-06
	NUrea	HC	1	5.327076E-04	2.444871E-07
	NUrea	H	1	0.000000E+00	0.000000E+00
	NUrea	DUM	1	0.000000E+00	0.000000E+00
	NUrea	S	1	5.785668E-03	7.187523E-06
	NUrea	CU1+	1	1.184116E-03	1.422994E-07
	NUrea	CU2+	1	1.184116E-03	1.422994E-07
	NUrea	FE	1	0.000000E+00	0.000000E+00
	NUrea	ZN2+	1	1.184116E-03	1.931249E-07
	NUrea	MG2+	1	4.678562E-04	1.160419E-07
	NUrea	CA2+	1	1.835525E-03	1.402720E-06
	NUrea	P	1	7.029424E-03	9.364055E-06
	NUrea	AR	1	4.583022E-03	6.237403E-06
	NUrea	F	1	1.987231E-03	2.438908E-06
	NUrea	CL	1	5.420879E-03	7.773895E-06
	NUrea	BR	1	9.629269E-03	1.608447E-05
	NUrea	CMet	1	5.455042E-03	8.745880E-06
	NUrea	OMet	1	2.753867E-03	3.031242E-06
	NUrea	NA+	1	5.141323E-04	5.366790E-07
	NUrea	CL-	1	6.553462E-03	1.545636E-05
	NUrea	CChl	1	2.969961E-03	4.007203E-06
	NUrea	CLChl	1	5.277337E-03	7.374566E-06
	NUrea	HChl	1	3.555244E-04	1.303414E-07
	NUrea	SDmso	1	5.950691E-03	9.216170E-06
	NUrea	CDmso	1	5.677389E-03	1.026051E-05
	NUrea	ODmso	1	2.759194E-03	2.236162E-06
	NUrea	CCl4	1	2.969961E-03	5.479691E-06
	NUrea	CLCl4	1	5.049200E-03	7.102450E-06
	NUrea	FTFE	1	1.987231E-03	1.987700E-06
	NUrea	CTFE	1	2.801347E-03	3.651405E-06
	NUrea	CHTFE	1	4.880644E-03	1.009155E-05
	NUrea	OTFE	1	2.753867E-03	2.438908E-06
	NUrea	CUrea	1	4.047767E-03	7.327457E-06
	NUrea	OUrea	1	2.815244E-03	2.506291E-06
	CH3p	O	1	4.663258E-03	5.162000E-06
	CH3p	OM	1	4.663258E-03	1.583702E-05
	CH3p	OA	1	4.663258E-03	5.678200E-06
	CH3p	OE	1	4.663258E-03	5.678200E-06
	CH3p	OW	1	5.016238E-03	8.377926E-06
	CH3p	N	1	4.839748E-03	7.861726E-06
	CH3p	NT	1	4.839748E-03	7.861726E-06
	CH3p	NL	1	4.839748E-03	7.861726E-06
	CH3p	NR	1	4.839748E-03	7.861726E-06
	CH3p	NZ	1	4.839748E-03	7.861726E-06
	CH3p	NE	1	4.839748E-03	7.861726E-06
	CH3p	C	1	4.743659E-03	1.146996E-05
	CH3p	CH0	1	4.800528E-03	7.397146E-05
	CH3p	CH1	1	7.638095E-03	5.084570E-05
	CH3p	CH2	1	8.473481E-03	3.008414E-05
	CH3p	CH3	1	9.613802E-03	2.664624E-05
	CH3p	CH4	1	1.125614E-02	3.025964E-05
	CH3p	CH2r	1	8.397002E-03	2.734311E-05
	CH3p	CR1	1	7.280212E-03	2.006986E-05
	CH3p	HC	1	9.020600E-04	6.349260E-07
	CH3p	H	1	0.000000E+00	0.000000E+00
	CH3p	DUM	1	0.000000E+00	0.000000E+00
	CH3p	S	1	9.797156E-03	1.866579E-05
	CH3p	CU1+	1	2.005122E-03	3.695476E-07
	CH3p	CU2+	1	2.005122E-03	3.695476E-07
	CH3p	FE	1	0.000000E+00	0.000000E+00
	CH3p	ZN2+	1	2.005122E-03	5.015399E-07
	CH3p	MG2+	1	7.922440E-04	3.013576E-07
	CH3p	CA2+	1	3.108185E-03	3.642823E-06
	CH3p	P	1	1.190327E-02	2.431818E-05
	CH3p	AR	1	7.760657E-03	1.619836E-05
	CH3p	F	1	3.365076E-03	4.502296E-06
	CH3p	CL	1	9.179441E-03	2.018858E-05
	CH3p	BR	1	1.630571E-02	4.177090E-05
	CH3p	CMet	1	9.237291E-03	2.271280E-05
	CH3p	OMet	1	4.663258E-03	7.872050E-06
	CH3p	NA+	1	8.706056E-04	1.393740E-06
	CH3p	CL-	1	1.109730E-02	4.013971E-05
	CH3p	CChl	1	5.029181E-03	1.040659E-05
	CH3p	CLChl	1	8.936375E-03	1.915154E-05
	CH3p	HChl	1	6.020270E-04	3.384930E-07
	CH3p	SDmso	1	1.007660E-02	2.393413E-05
	CH3p	CDmso	1	9.613802E-03	2.664624E-05
	CH3p	ODmso	1	4.672279E-03	4.474731E-06
	CH3p	CCl4	1	5.029181E-03	1.423060E-05
	CH3p	CLCl4	1	8.550058E-03	1.844486E-05
	CH3p	FTFE	1	3.365076E-03	5.162000E-06
	CH3p	CTFE	1	4.743659E-03	9.482594E-06
	CH3p	CHTFE	1	8.264634E-03	2.620747E-05
	CH3p	OTFE	1	4.663258E-03	6.333774E-06
	CH3p	CUrea	1	6.854283E-03	1.902920E-05
	CH3p	OUrea	1	4.767191E-03	6.508766E-06
	CH3p	NUrea	1	5.677389E-03	1.026051E-05
	SI	O	1	5.773784E-03	5.323430E-06
	SI	OM	1	5.773784E-03	1.445335E-05
	SI	OA	1	5.773784E-03	5.780397E-06
	SI	OE	1	5.773784E-03	5.780397E-06
	SI	OW	1	6.210824E-03	7.645953E-06
	SI	N	1	5.992304E-03	7.174853E-06
	SI	NT	1	5.992304E-03	7.174853E-06
	SI	NL	1	5.992304E-03	7.174853E-06
	SI	NR	1	5.992304E-03	8.672951E-06
	SI	NZ	1	5.992304E-03	7.174853E-06
	SI	NE	1	5.992304E-03	7.174853E-06
	SI	C	1	5.873332E-03	1.046784E-05
	SI	CH0	1	5.943744E-03	6.750863E-05
	SI	CH1	1	9.457060E-03	4.640335E-05
	SI	CH2	1	1.049139E-02	2.745571E-05
	SI	CH3	1	1.190327E-02	2.431818E-05
	SI	CH4	1	1.393672E-02	2.761588E-05
	SI	CH2r	1	1.039670E-02	2.495417E-05
	SI	CR1	1	9.013950E-03	1.831637E-05
	SI	HC	1	1.116880E-03	5.794530E-07
	SI	H	1	0.000000E+00	0.000000E+00
	SI	DUM	1	0.000000E+00	0.000000E+00
	SI	S	1	1.213029E-02	1.703498E-05
	SI	CU1+	1	2.482630E-03	3.372605E-07
	SI	CU2+	1	2.482630E-03	3.372605E-07
	SI	FE	1	0.000000E+00	0.000000E+00
	SI	ZN2+	1	2.482630E-03	4.577208E-07
	SI	MG2+	1	9.809120E-04	2.750282E-07
	SI	CA2+	1	3.848380E-03	3.324553E-06
	SI	P	1	1.473796E-02	2.2193521E-05
	SI	AR	1	9.608810E-03	1.478312E-05
	SI	F	1	4.166448E-03	5.780397E-06
	SI	CL	1	1.136547E-02	1.842472E-05
	SI	BR	1	2.018882E-02	3.812141E-05
	SI	CMet	1	1.143709E-02	2.072840E-05
	SI	OMet	1	5.773784E-03	7.184275E-06
	SI	NA+	1	1.077935e-03	1.271970e-06
	SI	CL-	1	1.374005e-02	3.663274e-05
	SI	CChl	1	6.226849E-03	9.497376E-06
	SI	CLChl	1	1.106452E-02	1.747828E-05
	SI	HChl	1	7.453960E-04	3.089191E-07
	SI	SDmso	1	1.247628E-02	2.184302E-05
	SI	CDmso	1	1.190327E-02	2.431818E-05
	SI	ODmso	1	5.784953E-03	5.299875E-06
	SI	CCl4	1	6.226849E-03	1.298729E-05
	SI	CLCl4	1	1.058620E-02	1.683335E-05
	SI	FTFE	1	4.166448E-03	4.711000E-06
	SI	CTFE	1	5.873332E-03	8.654107E-06
	SI	CHTFE	1	1.023281E-02	2.391775E-05
	SI	OTFE	1	5.773784E-03	5.780397E-06
	SI	CUrea	1	8.486588E-03	1.736663E-05
	SI	OUrea	1	5.902468E-03	5.940100E-06
	SI	NUrea	1	7.029424E-03	9.364055E-06
	SI	CH3p	1	1.190327E-02	2.431818E-05
; ### Lipids ###
    CH3L        O  1  0.0046632580  5.16200000e-06 ;  D. Lousa (20110906 - Poger JCC 2010 1117-1125)
    CH3L       OM  1  0.0046632580  4.44499820e-06 ;  D. Lousa (20110906 - Poger JCC 2010 1117-1125)
    CH3L       OA  1  0.0046632580  5.67820000e-06 ;  D. Lousa (20110906 - Poger JCC 2010 1117-1125)
    CH3L       OE  1  0.0046632580  5.67820000e-06 ;  D. Lousa (20110906 - Poger JCC 2010 1117-1125)
    CH3L       OW  1  0.0050162380  8.37792600e-06 ;  D. Lousa (20110906 - Poger JCC 2010 1117-1125)
    CH3L        N  1  0.0048397480  7.86172600e-06 ;  D. Lousa (20110906 - Poger JCC 2010 1117-1125)
    CH3L       NT  1  0.0048397480  7.86172600e-06 ;  D. Lousa (20110906 - Poger JCC 2010 1117-1125)
    CH3L       NL  1  0.0048397480  7.86172600e-06 ;  D. Lousa (20110906 - Poger JCC 2010 1117-1125)
    CH3L       NR  1  0.0048397480  7.86172600e-06 ;  D. Lousa (20110906 - Poger JCC 2010 1117-1125)
    CH3L       NZ  1  0.0048397480  7.86172600e-06 ;  D. Lousa (20110906 - Poger JCC 2010 1117-1125)
    CH3L       NE  1  0.0048397480  7.86172600e-06 ;  D. Lousa (20110906 - Poger JCC 2010 1117-1125)
    CH3L        C  1  0.0047436590  1.14699640e-05 ;  D. Lousa (20110906 - Poger JCC 2010 1117-1125)
    CH3L      CH0  1  0.0048005280  7.39714600e-05 ;  D. Lousa (20110906 - Poger JCC 2010 1117-1125)
    CH3L      CH1  1  0.0076380950  5.08457000e-05 ;  D. Lousa (20110906 - Poger JCC 2010 1117-1125)
    CH3L      CH2  1  0.0084734810  3.00841360e-05 ;  D. Lousa (20110906 - Poger JCC 2010 1117-1125)
    CH3L      CH3  1  9.61380250e-03  2.66462440e-05 
     CH4     CH3L  1  0.0112561400  3.02596440e-05 ; D. Lousa (20110906 - Poger JCC 2010 1117-1125)
    CH2r     CH3L  1  0.0083970020  2.73431140e-05 ; D. Lousa (20110906 - Poger JCC 2010 1117-1125)
     CR1     CH3L  1  0.0072802125  2.00698560e-05 ; D. Lousa (20110906 - Poger JCC 2010 1117-1125)
      HC     CH3L  1  0.0009020600  6.34926000e-07 ; D. Lousa (20110906 - Poger JCC 2010 1117-1125)
       H     CH3L  1  0.0000000000  0.00000000e+00 ; D. Lousa (20110906 - Poger JCC 2010 1117-1125)
     DUM     CH3L  1  0.0000000000  0.00000000e+00 ; D. Lousa (20110906 - Poger JCC 2010 1117-1125)
       S     CH3L  1  0.0097971560  1.86657920e-05 ; D. Lousa (20110906 - Poger JCC 2010 1117-1125)
    CU1+     CH3L  1  0.0020051225  3.69547580e-07 ; D. Lousa (20110906 - Poger JCC 2010 1117-1125)
    CU2+     CH3L  1  0.0020051225  3.69547580e-07 ; D. Lousa (20110906 - Poger JCC 2010 1117-1125)
      FE     CH3L  1  0.0000000000  0.00000000e+00 ; D. Lousa (20110906 - Poger JCC 2010 1117-1125)
    ZN2+     CH3L  1  0.0020051225  5.01539920e-07 ; D. Lousa (20110906 - Poger JCC 2010 1117-1125)
    MG2+     CH3L  1  0.0007922440  3.01357560e-07 ; D. Lousa (20110906 - Poger JCC 2010 1117-1125)
    CA2+     CH3L  1  0.0031081850  3.64282340e-06 ; D. Lousa (20110906 - Poger JCC 2010 1117-1125)
       P     CH3L  1  0.0119032700  2.43181820e-05 ; D. Lousa (20110906 - Poger JCC 2010 1117-1125)
      AR     CH3L  1  0.0077606575  1.61983560e-05 ; D. Lousa (20110906 - Poger JCC 2010 1117-1125)
       F     CH3L  1  0.0033650760  4.50229640e-06 ; D. Lousa (20110906 - Poger JCC 2010 1117-1125)
      CL     CH3L  1  0.0091794410  2.01885820e-05 ; D. Lousa (20110906 - Poger JCC 2010 1117-1125)
      BR     CH3L  1  0.0163057150  4.17709040e-05 ; D. Lousa (20110906 - Poger JCC 2010 1117-1125)
    CMet     CH3L  1  0.0092372905  2.27128000e-05 ; D. Lousa (20110906 - Poger JCC 2010 1117-1125)
    OMet     CH3L  1  0.0046632580  7.87205000e-06 ; D. Lousa (20110906 - Poger JCC 2010 1117-1125)
    CChl     CH3L  1  0.0050291806  1.04065920e-05 ; D. Lousa (20110906 - Poger JCC 2010 1117-1125)
   CLChl     CH3L  1  0.0089363751  1.91515360e-05 ; D. Lousa (20110906 - Poger JCC 2010 1117-1125)
    HChl     CH3L  1  0.0006020270  3.38492990e-07 ; D. Lousa (20110906 - Poger JCC 2010 1117-1125)
   SDmso     CH3L  1  0.0100765990  2.39341290e-05 ; D. Lousa (20110906 - Poger JCC 2010 1117-1125)
   CDmso     CH3L  1  0.0096138025  2.66462440e-05 ; D. Lousa (20110906 - Poger JCC 2010 1117-1125)
   ODmso     CH3L  1  0.0046722786  4.47473130e-06 ; D. Lousa (20110906 - Poger JCC 2010 1117-1125)
    CCl4     CH3L  1  0.0050291806  1.42306020e-05 ; D. Lousa (20110906 - Poger JCC 2010 1117-1125)
   CLCl4     CH3L  1  0.0085500580  1.84448580e-05 ; D. Lousa (20110906 - Poger JCC 2010 1117-1125)
    FTFE     CH3L  1  0.0033650760  5.16200000e-06 ; D. Lousa (20110906 - Poger JCC 2010 1117-1125)
    CTFE     CH3L  1  0.0047436590  9.48259400e-06 ; D. Lousa (20110906 - Poger JCC 2010 1117-1125)
   CHTFE     CH3L  1  0.0082646345  2.62074740e-05 ; D. Lousa (20110906 - Poger JCC 2010 1117-1125)
    OTFE     CH3L  1  0.0046632580  6.33377400e-06 ; D. Lousa (20110906 - Poger JCC 2010 1117-1125)
   CUrea     CH3L  1  0.0068542833  1.90291970e-05 ; D. Lousa (20110906 - Poger JCC 2010 1117-1125)
   OUrea     CH3L  1  0.0047671910  6.50876580e-06 ; D. Lousa (20110906 - Poger JCC 2010 1117-1125)
   NUrea     CH3L  1  0.0056773891  1.02605070e-05 ; D. Lousa (20110906 - Poger JCC 2010 1117-1125)
      SI     CH3L  1  0.0119032700  2.43181820e-05 ; D. Lousa (20110906 - Poger JCC 2010 1117-1125)
     OML        O  1  0.0022619536  8.61100000e-07 ; D. Lousa (20110906 - Poger JCC 2010 1117-1125)
     OML       OM  1  0.0022619536  7.4149321e-07
      OA      OML  1  0.0022619536  2.25890700e-06 ;D. Lousa (20110906 - Poger JCC 2010 1117-1125)
      OE      OML  1  0.0022619536  9.47210000e-07 ;D. Lousa (20110906 - Poger JCC 2010 1117-1125)
      OW      OML  1  0.0024331696  2.98794300e-06 ;D. Lousa (20110906 - Poger JCC 2010 1117-1125)
       N      OML  1  0.0023475616  3.57706300e-06 ;D. Lousa (20110906 - Poger JCC 2010 1117-1125)
      NT      OML  1  0.0023475616  4.14225000e-06 ;D. Lousa (20110906 - Poger JCC 2010 1117-1125)
      NL      OML  1  0.0023475616  9.41262400e-06 ;D. Lousa (20110906 - Poger JCC 2010 1117-1125)
      NR      OML  1  0.0023475616  3.38928100e-06 ;D. Lousa (20110906 - Poger JCC 2010 1117-1125)
      NZ      OML  1  0.0023475616  6.59006400e-06 ;D. Lousa (20110906 - Poger JCC 2010 1117-1125)
      NE      OML  1  0.0023475616  6.08691200e-06 ;D. Lousa (20110906 - Poger JCC 2010 1117-1125)
       C      OML  1  0.0023009528  1.91336420e-06 ;D. Lousa (20110906 - Poger JCC 2010 1117-1125)
     CH0      OML  1  0.0023285376  1.23395630e-05 ;D. Lousa (20110906 - Poger JCC 2010 1117-1125)
     CH1      OML  1  0.0037049240  8.48183500e-06 ;D. Lousa (20110906 - Poger JCC 2010 1117-1125)
     CH2      OML  1  0.0041101352  5.01849080e-06 ;D. Lousa (20110906 - Poger JCC 2010 1117-1125)
     CH3      OML  1  0.0046632580  4.44499820e-06 ;D. Lousa (20110906 - Poger JCC 2010 1117-1125)
     CH4      OML  1  0.0054598880  5.04776820e-06 ;D. Lousa (20110906 - Poger JCC 2010 1117-1125)
    CH2r      OML  1  0.0040730384  4.56124670e-06 ;D. Lousa (20110906 - Poger JCC 2010 1117-1125)
     CR1      OML  1  0.0035313300  3.34795680e-06 ;D. Lousa (20110906 - Poger JCC 2010 1117-1125)
      HC      OML  1  0.0004375520  1.05915300e-07 ;D. Lousa (20110906 - Poger JCC 2010 1117-1125)
       H      OML  1  0.0000000000  0.00000000e+00 ;D. Lousa (20110906 - Poger JCC 2010 1117-1125)
     DUM      OML  1  0.0000000000  0.00000000e+00 ;D. Lousa (20110906 - Poger JCC 2010 1117-1125)
       S      OML  1  0.0047521952  3.11373760e-06 ;D. Lousa (20110906 - Poger JCC 2010 1117-1125)
    CU1+      OML  1  0.0009726020  6.90300000e-07 ;D. Lousa (20110906 - Poger JCC 2010 1117-1125)
    CU2+      OML  1  0.0009726020  1.25511880e-06 ;D. Lousa (20110906 - Poger JCC 2010 1117-1125)
      FE      OML  1  0.0000000000  0.00000000e+00 ;D. Lousa (20110906 - Poger JCC 2010 1117-1125)
    ZN2+      OML  1  0.0009726020  2.98086880e-07 ;D. Lousa (20110906 - Poger JCC 2010 1117-1125)
    MG2+      OML  1  0.0003842848  1.79109840e-07 ;D. Lousa (20110906 - Poger JCC 2010 1117-1125)
    CA2+      OML  1  0.0015076520  2.16508760e-06 ;D. Lousa (20110906 - Poger JCC 2010 1117-1125)
       P      OML  1  0.0057737840  1.44533480e-05 ;D. Lousa (20110906 - Poger JCC 2010 1117-1125)
      AR      OML  1  0.0037643740  2.70213180e-06 ;D. Lousa (20110906 - Poger JCC 2010 1117-1125)
       F      OML  1  0.0016322592  7.51051420e-07 ;D. Lousa (20110906 - Poger JCC 2010 1117-1125)
      CL      OML  1  0.0044525672  3.36776210e-06 ;D. Lousa (20110906 - Poger JCC 2010 1117-1125)
      BR      OML  1  0.0079092280  6.96802120e-06 ;D. Lousa (20110906 - Poger JCC 2010 1117-1125)
    CMet      OML  1  0.0044806276  3.78884000e-06 ;D. Lousa (20110906 - Poger JCC 2010 1117-1125)
    OMet      OML  1  0.0022619536  2.80752500e-06 ;D. Lousa (20110906 - Poger JCC 2010 1117-1125)
    CChl      OML  1  0.0024394475  1.73597760e-06 ;D. Lousa (20110906 - Poger JCC 2010 1117-1125)
   CLChl      OML  1  0.0043346660  3.19476710e-06 ;D. Lousa (20110906 - Poger JCC 2010 1117-1125)
    HChl      OML  1  0.0002920184  5.64657710e-08 ;D. Lousa (20110906 - Poger JCC 2010 1117-1125)
   SDmso      OML  1  0.0048877412  3.99257630e-06 ;D. Lousa (20110906 - Poger JCC 2010 1117-1125)
   CDmso      OML  1  0.0046632580  4.44499820e-06 ;D. Lousa (20110906 - Poger JCC 2010 1117-1125)
   ODmso      OML  1  0.0022663291  7.46453150e-07 ;D. Lousa (20110906 - Poger JCC 2010 1117-1125)
    CCl4      OML  1  0.0024394475  2.37388050e-06 ;D. Lousa (20110906 - Poger JCC 2010 1117-1125)
   CLCl4      OML  1  0.0041472796  3.07688250e-06 ;D. Lousa (20110906 - Poger JCC 2010 1117-1125)
    FTFE      OML  1  0.0016322592  8.61100000e-07 ;D. Lousa (20110906 - Poger JCC 2010 1117-1125)
    CTFE      OML  1  0.0023009528  1.58184070e-06 ;D. Lousa (20110906 - Poger JCC 2010 1117-1125)
   CHTFE      OML  1  0.0040088324  4.37180470e-06 ;D. Lousa (20110906 - Poger JCC 2010 1117-1125)
    OTFE      OML  1  0.0022619536  1.05656970e-06 ;D. Lousa (20110906 - Poger JCC 2010 1117-1125)
   CUrea      OML  1  0.0033247294  3.17435900e-06 ;D. Lousa (20110906 - Poger JCC 2010 1117-1125)
   OUrea      OML  1  0.0023123672  1.08576100e-06 ;D. Lousa (20110906 - Poger JCC 2010 1117-1125)
   NUrea      OML  1  0.0027538667  3.65935570e-06 ;D. Lousa (20110906 - Poger JCC 2010 1117-1125)
      SI      OML  1  0.0057737840  1.44533480e-05 ;D. Lousa (20110906 - Poger JCC 2010 1117-1125)
       O       OL  1  0.0022619536    1e-06
      OM       OL  1  0.0022619536   8.611e-07
      OA       OL  1  0.0022619536  1.38651e-06
      OE       OL  1  0.0022619536     1.1e-06
      OW       OL  1  0.0024331696  1.83399e-06
       N       OL  1  0.0023475616  1.943000e-06 
      NT       OL  1  0.0023475616  2.5425e-06
      NL       OL  1  0.0023475616  3.46684e-06
      NR       OL  1  0.0023475616  2.08033e-06
      NZ       OL  1  0.0023475616  2.42724e-06
      NE       OL  1  0.0023475616  2.24192e-06
       C       OL  1  0.0023009528   2.222e-06
     CH0       OL  1  0.0023285376   1.433e-05
     CH1       OL  1  0.003704924    9.85e-06
     CH2       OL  1  0.0041101352   5.828e-06
     CH3       OL  1  0.004663258   5.162e-06
     CH4       OL  1  0.005459888   5.862e-06
    CH2r       OL  1  0.0040730384   5.297e-06
     CR1       OL  1  0.00353133   3.888e-06
      HC       OL  1  0.000437552    1.23e-07
       H       OL  1           0           0
     DUM       OL  1           0           0
       S       OL  1  0.0047521952   3.616e-06
    CU1+       OL  1  0.000972602  2.5425e-07
    CU2+       OL  1  0.000972602  4.62283e-07
      FE       OL  1           0           0
    ZN2+       OL  1  0.000972602  1.097908e-07
    MG2+       OL  1  0.0003842848  6.59694e-08
    CA2+       OL  1  0.001507652  7.97441e-07
       P       OL  1  0.005773784  5.32343e-06
      AR       OL  1  0.003764374   3.138e-06
       F       OL  1  0.0016322592   8.722e-07
      CL       OL  1  0.0044525672   3.911e-06
      BR       OL  1  0.007909228   8.092e-06
    CMet       OL  1  0.0044806276     4.4e-06
    OMet       OL  1  0.0022619536  1.72325e-06
    CChl       OL  1  0.0024394475   2.016e-06
   CLChl       OL  1  0.004334666  3.7101e-06
    HChl       OL  1  0.0002920184  6.5574e-08
   SDmso       OL  1  0.0048877412  4.6366e-06
   CDmso       OL  1  0.004663258   5.162e-06
   ODmso       OL  1  0.0022663291  8.6686e-07
    CCl4       OL  1  0.0024394475  2.7568e-06
   CLCl4       OL  1  0.0041472796  3.5732e-06
    FTFE       OL  1  0.0016322592       1e-06
    CTFE       OL  1  0.0023009528   1.837e-06
   CHTFE       OL  1  0.0040088324   5.077e-06
    OTFE       OL  1  0.0022619536   1.227e-06
   CUrea       OL  1  0.0033247294  3.6864e-06
   OUrea       OL  1  0.0023123672  1.2609e-06
   NUrea       OL  1  0.0027538667  2.246101e-06
      SI       OL  1  0.005773784  5.32343e-06
     OAL        O  1  0.0022619536  1.38651e-06
     OAL       OM  1  0.0022619536  2.258907e-06
      OA      OAL  1  0.0022619536  1.265625e-06
      OE      OAL  1  0.0022619536  1.505529e-06
      OW      OAL  1  0.0024331696  1.991421e-06
       N      OAL  1  0.0023475616  2.384061e-06
      NT      OAL  1  0.0023475616  2.76075e-06
      NL      OAL  1  0.0023475616  3.764436e-06
      NR      OAL  1  0.0023475616  2.258907e-06
      NZ      OAL  1  0.0023475616  2.635596e-06
      NE      OAL  1  0.0023475616  2.434368e-06
       C      OAL  1  0.0023009528  2.4442e-06
     CH0      OAL  1  0.0023285376  1.5763e-05
     CH1      OAL  1  0.003704924  1.0835e-05
     CH2      OAL  1  0.0041101352  6.4108e-06
     CH3      OAL  1  0.004663258  5.6782e-06
     CH4      OAL  1  0.005459888  6.4482e-06
    CH2r      OAL  1  0.0040730384  5.8267e-06
     CR1      OAL  1  0.00353133  4.2768e-06
      HC      OAL  1  0.000437552   1.353e-07
       H      OAL  1           0           0
     DUM      OAL  1           0           0
       S      OAL  1  0.0047521952  3.9776e-06
    CU1+      OAL  1  0.000972602  2.76075e-07
    CU2+      OAL  1  0.000972602  5.019657e-07
      FE      OAL  1           0           0
    ZN2+      OAL  1  0.000972602  1.1921532e-07
    MG2+      OAL  1  0.0003842848  7.163226e-08
    CA2+      OAL  1  0.001507652  8.658939e-07
       P      OAL  1  0.005773784  5.780397e-06
      AR      OAL  1  0.003764374  3.4518e-06
       F      OAL  1  0.0016322592  1.505529e-06
      CL      OAL  1  0.0044525672  4.798797e-06
      BR      OAL  1  0.007909228  9.928884e-06
    CMet      OAL  1  0.0044806276    4.84e-06
    OMet      OAL  1  0.0022619536  1.871175e-06
    CChl      OAL  1  0.0024394475  2.2176e-06
   CLChl      OAL  1  0.004334666  4.08111e-06
    HChl      OAL  1  0.0002920184  7.21314e-08
   SDmso      OAL  1  0.0048877412  5.10026e-06
   CDmso      OAL  1  0.004663258  5.6782e-06
   ODmso      OAL  1  0.0022663291  1.380375e-06
    CCl4      OAL  1  0.0024394475  3.03248e-06
   CLCl4      OAL  1  0.0041472796  3.93052e-06
    FTFE      OAL  1  0.0016322592   1.227e-06
    CTFE      OAL  1  0.0023009528  2.0207e-06
   CHTFE      OAL  1  0.0040088324  5.5847e-06
    OTFE      OAL  1  0.0022619536  1.505529e-06
   CUrea      OAL  1  0.0033247294  4.05504e-06
   OUrea      OAL  1  0.0023123672  1.5471243e-06
   NUrea      OAL  1  0.0027538667  2.4389079e-06
      SI      OAL  1  0.005773784  5.780397e-06
; Cross lipid terms
     NA+       OL  1  4.22294752e-04  3.05100000e-07 ; D. Lousa (20110906 - Reif JCP 2011 144104-144125)
     NA+      OML  1  4.22294752e-04  8.28360000e-07 ; D. Lousa (20110906 - Reif JCP 2011 144104-144125)
     NA+      OAL  1  4.22294752e-04  3.31290000e-07 ; D. Lousa (20110906 - Reif JCP 2011 144104-144125)
     NA+     CH3L  1  8.70605560e-04  1.39374000e-06 ; D. Lousa (20110906 - Reif JCP 2011 144104-144125)
     CL-       OL  1  5.38284080e-03  7.77600000e-06 ; D. Lousa (20110906 - Reif JCP 2011 144104-144125)
     CL-      OML  1  5.38284080e-03  6.69591360e-06 ; D. Lousa (20110906 - Reif JCP 2011 144104-144125)
     CL-      OAL  1  5.38284080e-03  9.54115200e-06 ; D. Lousa (20110906 - Reif JCP 2011 144104-144125)
     CL-     CH3L  1  0.0110972990  4.01397120e-05   ; D. Lousa (20110906 - Poger JCC 2010 1117-1125)
     OAL      OML  1  0.0022619536  2.258907e-06     ; modified by machuque
     OAL       OL  1  0.0022619536  1.38651e-06      ; modified by machuque
     OML       OL  1  0.0022619536   8.611e-07       ; modified by machuque
    CH3L      OML  1  0.0046632580  1.58370160e-05   ; Poger 2010
    CH3L      OAL  1  4.66325800e-03  2.02307718e-05 ; Poger 2010
    CH3L       OL  1  4.66325800e-03  1.8391610e-05  ; Poger 2010
; Interactions involving Iodine (from ATB)
   CLCl4        I 1  0.0186172       4.352158e-05   
   CUrea        I 1  0.01492578      4.490035e-05   
    CU2+        I 1  0.004366075     8.719662e-07   
    ZN2+        I 1  0.004366075     1.183409e-06   
       O        I 1  0.01015406      1.218e-05      
      NR        I 1  0.01053836      1.855014e-05   
   ODmso        I 1  0.01017327      1.055835e-05   
    HChl        I 1  0.00131089      7.986913e-07   
     CL-        I 1  0.02416393      9.471168e-05   
    CCl4        I 1  0.01095041      3.357782e-05   
    CChl        I 1  0.01095041      2.455488e-05   
      OE        I 1  0.01015406      1.3398e-05     
       C        I 1  0.01032913      2.706396e-05   
      BR        I 1  0.03550505      9.856056e-05   
   NUrea        I 1  0.01236165      2.421019e-05   
      NT        I 1  0.01053836      1.855014e-05   
     CR1        I 1  0.01585237      4.735584e-05   
       S        I 1  0.02133292      4.404288e-05   
    CH3p        I 1  0.02093367      6.287316e-05   
       H        I 1  0               0              
    CA2+        I 1  0.00676795      8.595426e-06   
       F        I 1  0.00732732      1.06234e-05    
       N        I 1  0.01053836      1.855014e-05   
     CH0        I 1  0.01045296      0.0001745394   
   CLChl        I 1  0.01945839      4.518902e-05   
    FTFE        I 1  0.00732732      1.218e-05      
      SI        I 1  0.0259189       5.737998e-05   
   CDmso        I 1  0.02093367      6.287316e-05   
     CH4        I 1  0.0245098       7.139916e-05   
      FE        I 1  0               0              
    CTFE        I 1  0.01032913      2.237466e-05   
      OA        I 1  0.01015406      1.3398e-05     
      OW        I 1  0.01092266      1.976814e-05   
     CH2        I 1  0.01845067      7.098504e-05   
   SDmso        I 1  0.02194139      5.647379e-05   
     DUM        I 1  0               0              
     CH1        I 1  0.01663165      0.000119973    
   CHTFE        I 1  0.01799592      6.183786e-05   
      NL        I 1  0.01053836      1.855014e-05   
      AR        I 1  0.01689853      3.822084e-05   
    CH2r        I 1  0.01828414      6.451746e-05   
     NA+        I 1  0.00189588      3.2886e-06     
    OTFE        I 1  0.01015406      1.494486e-05   
    OMet        I 1  0.01015406      1.85745e-05    
    CU1+        I 1  0.004366075     8.719662e-07   
   OUrea        I 1  0.01038037      1.535776e-05   
    CMet        I 1  0.02011384      5.3592e-05     
      NZ        I 1  0.01053836      1.855014e-05   
     CH3        I 1  0.02093367      6.287316e-05   
       P        I 1  0.0259189       5.737998e-05   
      NE        I 1  0.01053836      1.855014e-05   
    MG2+        I 1  0.00172508      7.110684e-07   
      CL        I 1  0.01998787      4.763598e-05   
      OM        I 1  0.01015406      1.04882e-05    
      HC        I 1  0.0019642       1.49814e-06    
; Interactions involving Iodine with ExtraPoint (from ATB) - C12 Type B (Oostenbrink, C., Villa, A., Mark, A.E. and Van Gunsteren, W.F. (2004), J. Comput. Chem., 25: 1656-1676. https://doi.org/10.1002/jcc.20090)
   CLCl4      Iep 1  0.0186172       4.352158e-05   
   CUrea      Iep 1  0.01492578      4.490035e-05   
    CU2+      Iep 1  0.004366075     4.98283e-06   
    ZN2+      Iep 1  0.004366075     1.183409e-06   
       O      Iep 1  0.01015406      1.37634e-05      
      NR      Iep 1  0.01053836      2.24233e-05   
   ODmso      Iep 1  0.01017327      1.37025e-05   
    HChl      Iep 1  0.00131089      7.986913e-07   
     CL-      Iep 1  0.02416393      9.471168e-05   
    CCl4      Iep 1  0.01095041      3.357782e-05   
    CChl      Iep 1  0.01095041      2.455488e-05   
      OE      Iep 1  0.01015406      1.49448e-05     
       C      Iep 1  0.01032913      2.706396e-05   
      BR      Iep 1  0.03550505      9.856056e-05   
   NUrea      Iep 1  0.01236165      2.421019e-05   
      NT      Iep 1  0.01053836      2.74050e-05   
     CR1      Iep 1  0.01585237      4.735584e-05   
       S      Iep 1  0.02133292      4.404288e-05   
    CH3p      Iep 1  0.02093367      6.287316e-05   
       H      Iep 1  0               0              
    CA2+      Iep 1  0.00676795      8.595426e-06   
       F      Iep 1  0.00732732      1.49448e-05    
       N      Iep 1  0.01053836      2.36657e-05   
     CH0      Iep 1  0.01045296      0.0001745394   
   CLChl      Iep 1  0.01945839      4.518902e-05   
    FTFE      Iep 1  0.00732732      1.218e-05      
      SI      Iep 1  0.0259189       5.737998e-05   
   CDmso      Iep 1  0.02093367      6.287316e-05   
     CH4      Iep 1  0.0245098       7.139916e-05   
      FE      Iep 1  0               0              
    CTFE      Iep 1  0.01032913      2.237466e-05   
      OA      Iep 1  0.01015406      1.49448e-05     
      OW      Iep 1  0.01092266      1.976814e-05   
     CH2      Iep 1  0.01845067      7.098504e-05   
   SDmso      Iep 1  0.02194139      5.647379e-05   
     DUM      Iep 1  0               0              
     CH1      Iep 1  0.01663165      0.000119973    
   CHTFE      Iep 1  0.01799592      6.183786e-05   
      NL      Iep 1  0.01053836      3.73682e-05   
      AR      Iep 1  0.01689853      3.822084e-05   
    CH2r      Iep 1  0.01828414      6.451746e-05   
     NA+      Iep 1  0.00189588      3.2886e-06     
    OTFE      Iep 1  0.01015406      1.494486e-05   
    OMet      Iep 1  0.01015406      1.85745e-05    
    CU1+      Iep 1  0.004366075     2.74050e-06   
   OUrea      Iep 1  0.01038037      1.535776e-05   
    CMet      Iep 1  0.02011384      5.3592e-05     
      NZ      Iep 1  0.01053836      2.61626e-05   
     CH3      Iep 1  0.02093367      6.287316e-05   
       P      Iep 1  0.0259189       5.737998e-05   
      NE      Iep 1  0.01053836      2.41651e-05   
    MG2+      Iep 1  0.00172508      7.110684e-07   
      CL      Iep 1  0.01998787      4.763598e-05   
      OM      Iep 1  0.01015406      2.24233e-05
	 OML      Iep 1  0.01015406      2.24233e-05    
      HC      Iep 1  0.0019642       1.49814e-06    

[ pairtypes ]			
;	i	j	func	c6	c12
	O	O	1	2.261954E-03	7.414932E-07
	OM	O	1	2.261954E-03	7.414932E-07
	OM	OM	1	2.261954E-03	7.414932E-07
	OA	O	1	2.261954E-03	9.687375E-07
	OA	OM	1	2.261954E-03	9.687375E-07
	OA	OA	1	2.261954E-03	1.265625E-06
	OE	O	1	2.261954E-03	9.687375E-07
	OE	OM	1	2.261954E-03	9.687375E-07
	OE	OA	1	2.261954E-03	1.265625E-06
	OE	OE	1	2.261954E-03	1.265625E-06
	OW	O	1	2.433170E-03	1.397565E-06
	OW	OM	1	2.433170E-03	1.397565E-06
	OW	OA	1	2.433170E-03	1.825875E-06
	OW	OE	1	2.433170E-03	1.825875E-06
	OW	OW	1	2.617346E-03	2.634129E-06
	N	O	1	2.347562E-03	1.120291E-06
	N	OM	1	2.347562E-03	1.120291E-06
	N	OA	1	2.347562E-03	1.463625E-06
	N	OE	1	2.347562E-03	1.463625E-06
	N	OW	1	2.525258E-03	2.111523E-06
	N	N	1	2.436410E-03	1.692601E-06
	NT	O	1	2.347562E-03	1.120291E-06
	NT	OM	1	2.347562E-03	1.120291E-06
	NT	OA	1	2.347562E-03	1.463625E-06
	NT	OE	1	2.347562E-03	1.463625E-06
	NT	OW	1	2.525258E-03	2.111523E-06
	NT	N	1	2.436410E-03	1.692601E-06
	NT	NT	1	2.436410E-03	1.692601E-06
	NL	O	1	2.347562E-03	1.120291E-06
	NL	OM	1	2.347562E-03	1.120291E-06
	NL	OA	1	2.347562E-03	1.463625E-06
	NL	OE	1	2.347562E-03	1.463625E-06
	NL	OW	1	2.525258E-03	2.111523E-06
	NL	N	1	2.436410E-03	1.692601E-06
	NL	NT	1	2.436410E-03	1.692601E-06
	NL	NL	1	2.436410E-03	1.692601E-06
	NR	O	1	2.347562E-03	1.120291E-06
	NR	OM	1	2.347562E-03	1.120291E-06
	NR	OA	1	2.347562E-03	1.463625E-06
	NR	OE	1	2.347562E-03	1.463625E-06
	NR	OW	1	2.525258E-03	2.111523E-06
	NR	N	1	2.436410E-03	1.692601E-06
	NR	NT	1	2.436410E-03	1.692601E-06
	NR	NL	1	2.436410E-03	1.692601E-06
	NR	NR	1	2.436410E-03	1.692601E-06
	NZ	O	1	2.347562E-03	1.120291E-06
	NZ	OM	1	2.347562E-03	1.120291E-06
	NZ	OA	1	2.347562E-03	1.463625E-06
	NZ	OE	1	2.347562E-03	1.463625E-06
	NZ	OW	1	2.525258E-03	2.111523E-06
	NZ	N	1	2.436410E-03	1.692601E-06
	NZ	NT	1	2.436410E-03	1.692601E-06
	NZ	NL	1	2.436410E-03	1.692601E-06
	NZ	NR	1	2.436410E-03	1.692601E-06
	NZ	NZ	1	2.436410E-03	1.692601E-06
	NE	O	1	2.347562E-03	1.120291E-06
	NE	OM	1	2.347562E-03	1.120291E-06
	NE	OA	1	2.347562E-03	1.463625E-06
	NE	OE	1	2.347562E-03	1.463625E-06
	NE	OW	1	2.525258E-03	2.111523E-06
	NE	N	1	2.436410E-03	1.692601E-06
	NE	NT	1	2.436410E-03	1.692601E-06
	NE	NL	1	2.436410E-03	1.692601E-06
	NE	NR	1	2.436410E-03	1.692601E-06
	NE	NZ	1	2.436410E-03	1.692601E-06
	NE	NE	1	2.436410E-03	1.692601E-06
	C	O	1	2.300953E-03	1.581841E-06
	C	OM	1	2.300953E-03	1.581841E-06
	C	OA	1	2.300953E-03	2.066625E-06
	C	OE	1	2.300953E-03	2.066625E-06
	C	OW	1	2.475121E-03	2.981451E-06
	C	N	1	2.388037E-03	2.389937E-06
	C	NT	1	2.388037E-03	2.389937E-06
	C	NL	1	2.388037E-03	2.389937E-06
	C	NR	1	2.388037E-03	2.389937E-06
	C	NZ	1	2.388037E-03	2.389937E-06
	C	NE	1	2.388037E-03	2.389937E-06
	C	C	1	2.340624E-03	3.374569E-06
	CH0	O	1	2.300953E-03	1.581841E-06
	CH0	OM	1	2.300953E-03	1.581841E-06
	CH0	OA	1	2.300953E-03	2.066625E-06
	CH0	OE	1	2.300953E-03	2.066625E-06
	CH0	OW	1	2.475121E-03	2.981451E-06
	CH0	N	1	2.388037E-03	2.389937E-06
	CH0	NT	1	2.388037E-03	2.389937E-06
	CH0	NL	1	2.388037E-03	2.389937E-06
	CH0	NR	1	2.388037E-03	2.389937E-06
	CH0	NZ	1	2.388037E-03	2.389937E-06
	CH0	NE	1	2.388037E-03	2.389937E-06
	CH0	C	1	2.340624E-03	3.374569E-06
	CH0	CH0	1	2.340624E-03	3.374569E-06
	CH1	O	1	2.566338E-03	1.664506E-06
	CH1	OM	1	2.566338E-03	1.664506E-06
	CH1	OA	1	2.566338E-03	2.174625E-06
	CH1	OE	1	2.566338E-03	2.174625E-06
	CH1	OW	1	2.760594E-03	3.137259E-06
	CH1	N	1	2.663466E-03	2.514833E-06
	CH1	NT	1	2.663466E-03	2.514833E-06
	CH1	NL	1	2.663466E-03	2.514833E-06
	CH1	NR	1	2.663466E-03	2.514833E-06
	CH1	NZ	1	2.663466E-03	2.514833E-06
	CH1	NE	1	2.663466E-03	2.514833E-06
	CH1	C	1	2.610585E-03	3.550921E-06
	CH1	CH0	1	2.610585E-03	3.550921E-06
	CH1	CH1	1	2.911682E-03	3.736489E-06
	CH2	O	1	3.268799E-03	1.875128E-06
	CH2	OM	1	3.268799E-03	1.875128E-06
	CH2	OA	1	3.268799E-03	2.449796E-06
	CH2	OE	1	3.268799E-03	2.449796E-06
	CH2	OW	1	3.516227E-03	3.534239E-06
	CH2	N	1	3.392513E-03	2.833053E-06
	CH2	NT	1	3.392513E-03	2.833053E-06
	CH2	NL	1	3.392513E-03	2.833053E-06
	CH2	NR	1	3.392513E-03	2.833053E-06
	CH2	NZ	1	3.392513E-03	2.833053E-06
	CH2	NE	1	3.392513E-03	2.833053E-06
	CH2	C	1	3.325157E-03	4.000245E-06
	CH2	CH0	1	3.325157E-03	4.000245E-06
	CH2	CH1	1	3.708671E-03	4.209294E-06
	CH2	CH2	1	4.723813E-03	4.741926E-06
	CH3	O	1	3.937017E-03	2.114674E-06
	CH3	OM	1	3.937017E-03	2.114674E-06
	CH3	OA	1	3.937017E-03	2.762755E-06
	CH3	OE	1	3.937017E-03	2.762755E-06
	CH3	OW	1	4.235025E-03	3.985734E-06
	CH3	N	1	4.086021E-03	3.194972E-06
	CH3	NT	1	4.086021E-03	3.194972E-06
	CH3	NL	1	4.086021E-03	3.194972E-06
	CH3	NR	1	4.086021E-03	3.194972E-06
	CH3	NZ	1	4.086021E-03	3.194972E-06
	CH3	NE	1	4.086021E-03	3.194972E-06
	CH3	C	1	4.004896E-03	4.511272E-06
	CH3	CH0	1	4.004896E-03	4.511272E-06
	CH3	CH1	1	4.466809E-03	4.747027E-06
	CH3	CH2	1	5.689469E-03	5.347702E-06
	CH3	CH3	1	6.852528E-03	6.030865E-06
	CH4	O	1	5.459888E-03	5.047768E-06
	CH4	OM	1	5.459888E-03	5.047768E-06
	CH4	OA	1	5.459888E-03	6.594750E-06
	CH4	OE	1	5.459888E-03	6.594750E-06
	CH4	OW	1	5.873168E-03	9.514026E-06
	CH4	N	1	5.666528E-03	7.626462E-06
	CH4	NT	1	5.666528E-03	7.626462E-06
	CH4	NL	1	5.666528E-03	7.626462E-06
	CH4	NR	1	5.666528E-03	7.626462E-06
	CH4	NZ	1	5.666528E-03	7.626462E-06
	CH4	NE	1	5.666528E-03	7.626462E-06
	CH4	C	1	5.554024E-03	1.076849E-05
	CH4	CH0	1	5.554024E-03	1.076849E-05
	CH4	CH1	1	6.194608E-03	1.133125E-05
	CH4	CH2	1	7.890204E-03	1.276507E-05
	CH4	CH3	1	9.503144E-03	1.439579E-05
	CH4	CH4	1	1.317904E-02	3.436304E-05
	CH2r	O	1	3.268799E-03	1.875128E-06
	CH2r	OM	1	3.268799E-03	1.875128E-06
	CH2r	OA	1	3.268799E-03	2.449796E-06
	CH2r	OE	1	3.268799E-03	2.449796E-06
	CH2r	OW	1	3.516227E-03	3.534239E-06
	CH2r	N	1	3.392513E-03	2.833053E-06
	CH2r	NT	1	3.392513E-03	2.833053E-06
	CH2r	NL	1	3.392513E-03	2.833053E-06
	CH2r	NR	1	3.392513E-03	2.833053E-06
	CH2r	NZ	1	3.392513E-03	2.833053E-06
	CH2r	NE	1	3.392513E-03	2.833053E-06
	CH2r	C	1	3.325157E-03	4.000245E-06
	CH2r	CH0	1	3.325157E-03	4.000245E-06
	CH2r	CH1	1	3.708671E-03	4.209294E-06
	CH2r	CH2	1	4.723813E-03	4.741926E-06
	CH2r	CH3	1	5.689469E-03	5.347702E-06
	CH2r	CH4	1	7.890204E-03	1.276507E-05
	CH2r	CH2r	1	4.723813E-03	4.741926E-06
	CR1	O	1	3.536086E-03	2.485135E-06
	CR1	OM	1	3.536086E-03	2.485135E-06
	CR1	OA	1	3.536086E-03	3.246750E-06
	CR1	OE	1	3.536086E-03	3.246750E-06
	CR1	OW	1	3.803746E-03	4.683978E-06
	CR1	N	1	3.669916E-03	3.754686E-06
	CR1	NT	1	3.669916E-03	3.754686E-06
	CR1	NL	1	3.669916E-03	3.754686E-06
	CR1	NR	1	3.669916E-03	3.754686E-06
	CR1	NZ	1	3.669916E-03	3.754686E-06
	CR1	NE	1	3.669916E-03	3.754686E-06
	CR1	C	1	3.597053E-03	5.301582E-06
	CR1	CH0	1	3.597053E-03	5.301582E-06
	CR1	CH1	1	4.011926E-03	5.578638E-06
	CR1	CH2	1	5.110076E-03	6.284543E-06
	CR1	CH3	1	6.154693E-03	7.087387E-06
	CR1	CH4	1	8.535380E-03	1.691773E-05
	CR1	CH2r	1	5.110076E-03	6.284543E-06
	CR1	CR1	1	5.527922E-03	8.328996E-06
	HC	O	1	4.375520E-04	1.059153E-07
	HC	OM	1	4.375520E-04	1.059153E-07
	HC	OA	1	4.375520E-04	1.383750E-07
	HC	OE	1	4.375520E-04	1.383750E-07
	HC	OW	1	4.706720E-04	1.996290E-07
	HC	N	1	4.541120E-04	1.600230E-07
	HC	NT	1	4.541120E-04	1.600230E-07
	HC	NL	1	4.541120E-04	1.600230E-07
	HC	NR	1	4.541120E-04	1.600230E-07
	HC	NZ	1	4.541120E-04	1.600230E-07
	HC	NE	1	4.541120E-04	1.600230E-07
	HC	C	1	4.450960E-04	2.259510E-07
	HC	CH0	1	4.450960E-04	2.259510E-07
	HC	CH1	1	4.964320E-04	2.377590E-07
	HC	CH2	1	6.323160E-04	2.678444E-07
	HC	CH3	1	7.615760E-04	3.020612E-07
	HC	CH4	1	1.056160E-03	7.210260E-07
	HC	CH2r	1	6.323160E-04	2.678444E-07
	HC	CR1	1	6.840200E-04	3.549780E-07
	HC	HC	1	8.464000E-05	1.512900E-08
	H	O	1	0.000000E+00	0.000000E+00
	H	OM	1	0.000000E+00	0.000000E+00
	H	OA	1	0.000000E+00	0.000000E+00
	H	OE	1	0.000000E+00	0.000000E+00
	H	OW	1	0.000000E+00	0.000000E+00
	H	N	1	0.000000E+00	0.000000E+00
	H	NT	1	0.000000E+00	0.000000E+00
	H	NL	1	0.000000E+00	0.000000E+00
	H	NR	1	0.000000E+00	0.000000E+00
	H	NZ	1	0.000000E+00	0.000000E+00
	H	NE	1	0.000000E+00	0.000000E+00
	H	C	1	0.000000E+00	0.000000E+00
	H	CH0	1	0.000000E+00	0.000000E+00
	H	CH1	1	0.000000E+00	0.000000E+00
	H	CH2	1	0.000000E+00	0.000000E+00
	H	CH3	1	0.000000E+00	0.000000E+00
	H	CH4	1	0.000000E+00	0.000000E+00
	H	CH2r	1	0.000000E+00	0.000000E+00
	H	CR1	1	0.000000E+00	0.000000E+00
	H	HC	1	0.000000E+00	0.000000E+00
	H	H	1	0.000000E+00	0.000000E+00
	DUM	O	1	0.000000E+00	0.000000E+00
	DUM	OM	1	0.000000E+00	0.000000E+00
	DUM	OA	1	0.000000E+00	0.000000E+00
	DUM	OE	1	0.000000E+00	0.000000E+00
	DUM	OW	1	0.000000E+00	0.000000E+00
	DUM	N	1	0.000000E+00	0.000000E+00
	DUM	NT	1	0.000000E+00	0.000000E+00
	DUM	NL	1	0.000000E+00	0.000000E+00
	DUM	NR	1	0.000000E+00	0.000000E+00
	DUM	NZ	1	0.000000E+00	0.000000E+00
	DUM	NE	1	0.000000E+00	0.000000E+00
	DUM	C	1	0.000000E+00	0.000000E+00
	DUM	CH0	1	0.000000E+00	0.000000E+00
	DUM	CH1	1	0.000000E+00	0.000000E+00
	DUM	CH2	1	0.000000E+00	0.000000E+00
	DUM	CH3	1	0.000000E+00	0.000000E+00
	DUM	CH4	1	0.000000E+00	0.000000E+00
	DUM	CH2r	1	0.000000E+00	0.000000E+00
	DUM	CR1	1	0.000000E+00	0.000000E+00
	DUM	HC	1	0.000000E+00	0.000000E+00
	DUM	H	1	0.000000E+00	0.000000E+00
	DUM	DUM	1	0.000000E+00	0.000000E+00
	S	O	1	4.752195E-03	3.113738E-06
	S	OM	1	4.752195E-03	3.113738E-06
	S	OA	1	4.752195E-03	4.068000E-06
	S	OE	1	4.752195E-03	4.068000E-06
	S	OW	1	5.111907E-03	5.868768E-06
	S	N	1	4.932051E-03	4.704416E-06
	S	NT	1	4.932051E-03	4.704416E-06
	S	NL	1	4.932051E-03	4.704416E-06
	S	NR	1	4.932051E-03	4.704416E-06
	S	NZ	1	4.932051E-03	4.704416E-06
	S	NE	1	4.932051E-03	4.704416E-06
	S	C	1	4.834130E-03	6.642592E-06
	S	CH0	1	4.834130E-03	6.642592E-06
	S	CH1	1	5.391683E-03	6.989728E-06
	S	CH2	1	6.867502E-03	7.874189E-06
	S	CH3	1	8.271378E-03	8.880108E-06
	S	CH4	1	1.147082E-02	2.119699E-05
	S	CH2r	1	6.867502E-03	7.874189E-06
	S	CR1	1	7.429052E-03	1.043578E-05
	S	HC	1	9.192640E-04	4.447680E-07
	S	H	1	0.000000E+00	0.000000E+00
	S	DUM	1	0.000000E+00	0.000000E+00
	S	S	1	9.984006E-03	1.307546E-05
	CU1+	O	1	9.726020E-04	6.164615E-08
	CU1+	OM	1	9.726020E-04	6.164615E-08
	CU1+	OA	1	9.726020E-04	8.053875E-08
	CU1+	OE	1	9.726020E-04	8.053875E-08
	CU1+	OW	1	1.046222E-03	1.161906E-07
	CU1+	N	1	1.009412E-03	9.313859E-08
	CU1+	NT	1	1.009412E-03	9.313859E-08
	CU1+	NL	1	1.009412E-03	9.313859E-08
	CU1+	NR	1	1.009412E-03	9.313859E-08
	CU1+	NZ	1	1.009412E-03	9.313859E-08
	CU1+	NE	1	1.009412E-03	9.313859E-08
	CU1+	C	1	9.893710E-04	1.315108E-07
	CU1+	CH0	1	9.893710E-04	1.315108E-07
	CU1+	CH1	1	1.103482E-03	1.383835E-07
	CU1+	CH2	1	1.405529E-03	1.558941E-07
	CU1+	CH3	1	1.692851E-03	1.758094E-07
	CU1+	CH4	1	2.347660E-03	4.196606E-07
	CU1+	CH2r	1	1.405529E-03	1.558941E-07
	CU1+	CR1	1	1.520457E-03	2.066087E-07
	CU1+	HC	1	1.881400E-04	8.805570E-09
	CU1+	H	1	0.000000E+00	0.000000E+00
	CU1+	DUM	1	0.000000E+00	0.000000E+00
	CU1+	S	1	2.043364E-03	2.588694E-07
	CU1+	CU1+	1	4.182025E-04	5.125128E-09
	CU2+	O	1	9.726020E-04	6.164615E-08
	CU2+	OM	1	9.726020E-04	6.164615E-08
	CU2+	OA	1	9.726020E-04	8.053875E-08
	CU2+	OE	1	9.726020E-04	8.053875E-08
	CU2+	OW	1	1.046222E-03	1.161906E-07
	CU2+	N	1	1.009412E-03	9.313859E-08
	CU2+	NT	1	1.009412E-03	9.313859E-08
	CU2+	NL	1	1.009412E-03	9.313859E-08
	CU2+	NR	1	1.009412E-03	9.313859E-08
	CU2+	NZ	1	1.009412E-03	9.313859E-08
	CU2+	NE	1	1.009412E-03	9.313859E-08
	CU2+	C	1	9.893710E-04	1.315108E-07
	CU2+	CH0	1	9.893710E-04	1.315108E-07
	CU2+	CH1	1	1.103482E-03	1.383835E-07
	CU2+	CH2	1	1.405529E-03	1.558941E-07
	CU2+	CH3	1	1.692851E-03	1.758094E-07
	CU2+	CH4	1	2.347660E-03	4.196606E-07
	CU2+	CH2r	1	1.405529E-03	1.558941E-07
	CU2+	CR1	1	1.520457E-03	2.066087E-07
	CU2+	HC	1	1.881400E-04	8.805570E-09
	CU2+	H	1	0.000000E+00	0.000000E+00
	CU2+	DUM	1	0.000000E+00	0.000000E+00
	CU2+	S	1	2.043364E-03	2.588694E-07
	CU2+	CU1+	1	4.182025E-04	5.125128E-09
	CU2+	CU2+	1	4.182025E-04	5.125128E-09
	FE	O	1	0.000000E+00	0.000000E+00
	FE	OM	1	0.000000E+00	0.000000E+00
	FE	OA	1	0.000000E+00	0.000000E+00
	FE	OE	1	0.000000E+00	0.000000E+00
	FE	OW	1	0.000000E+00	0.000000E+00
	FE	N	1	0.000000E+00	0.000000E+00
	FE	NT	1	0.000000E+00	0.000000E+00
	FE	NL	1	0.000000E+00	0.000000E+00
	FE	NR	1	0.000000E+00	0.000000E+00
	FE	NZ	1	0.000000E+00	0.000000E+00
	FE	NE	1	0.000000E+00	0.000000E+00
	FE	C	1	0.000000E+00	0.000000E+00
	FE	CH0	1	0.000000E+00	0.000000E+00
	FE	CH1	1	0.000000E+00	0.000000E+00
	FE	CH2	1	0.000000E+00	0.000000E+00
	FE	CH3	1	0.000000E+00	0.000000E+00
	FE	CH4	1	0.000000E+00	0.000000E+00
	FE	CH2r	1	0.000000E+00	0.000000E+00
	FE	CR1	1	0.000000E+00	0.000000E+00
	FE	HC	1	0.000000E+00	0.000000E+00
	FE	H	1	0.000000E+00	0.000000E+00
	FE	DUM	1	0.000000E+00	0.000000E+00
	FE	S	1	0.000000E+00	0.000000E+00
	FE	CU1+	1	0.000000E+00	0.000000E+00
	FE	CU2+	1	0.000000E+00	0.000000E+00
	FE	FE	1	0.000000E+00	0.000000E+00
	ZN2+	O	1	9.726020E-04	8.366448E-08
	ZN2+	OM	1	9.726020E-04	8.366448E-08
	ZN2+	OA	1	9.726020E-04	1.093050E-07
	ZN2+	OE	1	9.726020E-04	1.093050E-07
	ZN2+	OW	1	1.046222E-03	1.576907E-07
	ZN2+	N	1	1.009412E-03	1.264052E-07
	ZN2+	NT	1	1.009412E-03	1.264052E-07
	ZN2+	NL	1	1.009412E-03	1.264052E-07
	ZN2+	NR	1	1.009412E-03	1.264052E-07
	ZN2+	NZ	1	1.009412E-03	1.264052E-07
	ZN2+	NE	1	1.009412E-03	1.264052E-07
	ZN2+	C	1	9.893710E-04	1.784829E-07
	ZN2+	CH0	1	9.893710E-04	1.784829E-07
	ZN2+	CH1	1	1.103482E-03	1.878103E-07
	ZN2+	CH2	1	1.405529E-03	2.115753E-07
	ZN2+	CH3	1	1.692851E-03	2.386038E-07
	ZN2+	CH4	1	2.347660E-03	5.695519E-07
	ZN2+	CH2r	1	1.405529E-03	2.115753E-07
	ZN2+	CR1	1	1.520457E-03	2.804038E-07
	ZN2+	HC	1	1.881400E-04	1.195068E-08
	ZN2+	H	1	0.000000E+00	0.000000E+00
	ZN2+	DUM	1	0.000000E+00	0.000000E+00
	ZN2+	S	1	2.043364E-03	3.513306E-07
	ZN2+	CU1+	1	4.182025E-04	6.955684E-09
	ZN2+	CU2+	1	4.182025E-04	6.955684E-09
	ZN2+	FE	1	0.000000E+00	0.000000E+00
	ZN2+	ZN2+	1	4.182025E-04	9.440066E-09
	MG2+	O	1	3.842848E-04	5.027102E-08
	MG2+	OM	1	3.842848E-04	5.027102E-08
	MG2+	OA	1	3.842848E-04	6.567750E-08
	MG2+	OE	1	3.842848E-04	6.567750E-08
	MG2+	OW	1	4.133728E-04	9.475074E-08
	MG2+	N	1	3.988288E-04	7.595238E-08
	MG2+	NT	1	3.988288E-04	7.595238E-08
	MG2+	NL	1	3.988288E-04	7.595238E-08
	MG2+	NR	1	3.988288E-04	7.595238E-08
	MG2+	NZ	1	3.988288E-04	7.595238E-08
	MG2+	NE	1	3.988288E-04	7.595238E-08
	MG2+	C	1	3.909104E-04	1.072441E-07
	MG2+	CH0	1	3.909104E-04	1.072441E-07
	MG2+	CH1	1	4.359968E-04	1.128485E-07
	MG2+	CH2	1	5.553384E-04	1.271281E-07
	MG2+	CH3	1	6.688624E-04	1.433686E-07
	MG2+	CH4	1	9.275840E-04	3.422236E-07
	MG2+	CH2r	1	5.553384E-04	1.271281E-07
	MG2+	CR1	1	6.007480E-04	1.684847E-07
	MG2+	HC	1	7.433600E-05	7.180740E-09
	MG2+	H	1	0.000000E+00	0.000000E+00
	MG2+	DUM	1	0.000000E+00	0.000000E+00
	MG2+	S	1	8.073536E-04	2.111021E-07
	MG2+	CU1+	1	1.652360E-04	4.179424E-09
	MG2+	CU2+	1	1.652360E-04	4.179424E-09
	MG2+	FE	1	0.000000E+00	0.000000E+00
	MG2+	ZN2+	1	1.652360E-04	5.672201E-09
	MG2+	MG2+	1	6.528640E-05	3.408224E-09
	CA2+	O	1	1.507652E-03	6.076783E-07
	CA2+	OM	1	1.507652E-03	6.076783E-07
	CA2+	OA	1	1.507652E-03	7.939125E-07
	CA2+	OE	1	1.507652E-03	7.939125E-07
	CA2+	OW	1	1.621772E-03	1.145351E-06
	CA2+	N	1	1.564712E-03	9.181157E-07
	CA2+	NT	1	1.564712E-03	9.181157E-07
	CA2+	NL	1	1.564712E-03	9.181157E-07
	CA2+	NR	1	1.564712E-03	9.181157E-07
	CA2+	NZ	1	1.564712E-03	9.181157E-07
	CA2+	NE	1	1.564712E-03	9.181157E-07
	CA2+	C	1	1.533646E-03	1.296371E-06
	CA2+	CH0	1	1.533646E-03	1.296371E-06
	CA2+	CH1	1	1.710532E-03	1.364118E-06
	CA2+	CH2	1	2.178741E-03	1.536730E-06
	CA2+	CH3	1	2.624126E-03	1.733045E-06
	CA2+	CH4	1	3.639160E-03	4.136813E-06
	CA2+	CH2r	1	2.178741E-03	1.536730E-06
	CA2+	CR1	1	2.356895E-03	2.036650E-06
	CA2+	HC	1	2.916400E-04	8.680110E-08
	CA2+	H	1	0.000000E+00	0.000000E+00
	CA2+	DUM	1	0.000000E+00	0.000000E+00
	CA2+	S	1	3.167464E-03	2.551811E-06
	CA2+	CU1+	1	6.482650E-04	5.052106E-08
	CA2+	CU2+	1	6.482650E-04	5.052106E-08
	CA2+	FE	1	0.000000E+00	0.000000E+00
	CA2+	ZN2+	1	6.482650E-04	6.856581E-08
	CA2+	MG2+	1	2.561360E-04	4.119877E-08
	CA2+	CA2+	1	1.004890E-03	4.980125E-07
	P	O	1	5.773784E-03	4.056642E-06
	P	OM	1	5.773784E-03	4.056642E-06
	P	OA	1	5.773784E-03	5.299875E-06
	P	OE	1	5.773784E-03	5.299875E-06
	P	OW	1	6.210824E-03	7.645953E-06
	P	N	1	5.992304E-03	6.129011E-06
	P	NT	1	5.992304E-03	6.129011E-06
	P	NL	1	5.992304E-03	6.129011E-06
	P	NR	1	5.992304E-03	6.129011E-06
	P	NZ	1	5.992304E-03	6.129011E-06
	P	NE	1	5.992304E-03	6.129011E-06
	P	C	1	5.873332E-03	8.654107E-06
	P	CH0	1	5.873332E-03	8.654107E-06
	P	CH1	1	6.550744E-03	9.106363E-06
	P	CH2	1	8.343822E-03	1.025866E-05
	P	CH3	1	1.004949E-02	1.156919E-05
	P	CH4	1	1.393672E-02	2.761588E-05
	P	CH2r	1	8.343822E-03	1.025866E-05
	P	CR1	1	9.026090E-03	1.359595E-05
	P	HC	1	1.116880E-03	5.794530E-07
	P	H	1	0.000000E+00	0.000000E+00
	P	DUM	1	0.000000E+00	0.000000E+00
	P	S	1	1.213029E-02	1.703498E-05
	P	CU1+	1	2.482630E-03	3.372605E-07
	P	CU2+	1	2.482630E-03	3.372605E-07
	P	FE	1	0.000000E+00	0.000000E+00
	P	ZN2+	1	2.482630E-03	4.577208E-07
	P	MG2+	1	9.809120E-04	2.750282E-07
	P	CA2+	1	3.848380E-03	3.324553E-06
	P	P	1	1.473796E-02	2.219352E-05
	AR	O	1	3.764374E-03	2.702132E-06
	AR	OM	1	3.764374E-03	2.702132E-06
	AR	OA	1	3.764374E-03	3.530250E-06
	AR	OE	1	3.764374E-03	3.530250E-06
	AR	OW	1	4.049314E-03	5.092974E-06
	AR	N	1	3.906844E-03	4.082538E-06
	AR	NT	1	3.906844E-03	4.082538E-06
	AR	NL	1	3.906844E-03	4.082538E-06
	AR	NR	1	3.906844E-03	4.082538E-06
	AR	NZ	1	3.906844E-03	4.082538E-06
	AR	NE	1	3.906844E-03	4.082538E-06
	AR	C	1	3.829277E-03	5.764506E-06
	AR	CH0	1	3.829277E-03	5.764506E-06
	AR	CH1	1	4.270934E-03	6.065754E-06
	AR	CH2	1	5.439979E-03	6.833298E-06
	AR	CH3	1	6.552037E-03	7.706244E-06
	AR	CH4	1	9.086420E-03	1.839496E-05
	AR	CH2r	1	5.439979E-03	6.833298E-06
	AR	CR1	1	5.884802E-03	9.056268E-06
	AR	HC	1	7.281800E-04	3.859740E-07
	AR	H	1	0.000000E+00	0.000000E+00
	AR	DUM	1	0.000000E+00	0.000000E+00
	AR	S	1	7.908668E-03	1.134701E-05
	AR	CU1+	1	1.618617E-03	2.246494E-07
	AR	CU2+	1	1.618617E-03	2.246494E-07
	AR	FE	1	0.000000E+00	0.000000E+00
	AR	ZN2+	1	1.618617E-03	3.048881E-07
	AR	MG2+	1	6.395320E-04	1.831964E-07
	AR	CA2+	1	2.509055E-03	2.214487E-06
	AR	P	1	9.608810E-03	1.478312E-05
	AR	AR	1	6.264723E-03	9.847044E-06
	F	O	1	1.632259E-03	7.510514E-07
	F	OM	1	1.632259E-03	7.510514E-07
	F	OA	1	1.632259E-03	9.812250E-07
	F	OE	1	1.632259E-03	9.812250E-07
	F	OW	1	1.755811E-03	1.415581E-06
	F	N	1	1.694035E-03	1.134732E-06
	F	NT	1	1.694035E-03	1.134732E-06
	F	NL	1	1.694035E-03	1.134732E-06
	F	NR	1	1.694035E-03	1.134732E-06
	F	NZ	1	1.694035E-03	1.134732E-06
	F	NE	1	1.694035E-03	1.134732E-06
	F	C	1	1.660402E-03	1.602231E-06
	F	CH0	1	1.660402E-03	1.602231E-06
	F	CH1	1	1.851907E-03	1.685963E-06
	F	CH2	1	2.358814E-03	1.899300E-06
	F	CH3	1	2.841010E-03	2.141933E-06
	F	CH4	1	3.939936E-03	5.112836E-06
	F	CH2r	1	2.358814E-03	1.899300E-06
	F	CR1	1	2.551692E-03	2.517169E-06
	F	HC	1	3.157440E-04	1.072806E-07
	F	H	1	0.000000E+00	0.000000E+00
	F	DUM	1	0.000000E+00	0.000000E+00
	F	S	1	3.429254E-03	3.153875E-06
	F	CU1+	1	7.018440E-04	6.244080E-08
	F	CU2+	1	7.018440E-04	6.244080E-08
	F	FE	1	0.000000E+00	0.000000E+00
	F	ZN2+	1	7.018440E-04	8.474295E-08
	F	MG2+	1	2.773056E-04	5.091904E-08
	F	CA2+	1	1.087944E-03	6.155115E-07
	F	P	1	4.166448E-03	4.108934E-06
	F	AR	1	2.716428E-03	2.736964E-06
	F	F	1	1.177862E-03	7.607328E-07
	CL	O	1	4.452567E-03	3.367762E-06
	CL	OM	1	4.452567E-03	3.367762E-06
	CL	OA	1	4.452567E-03	4.399875E-06
	CL	OE	1	4.452567E-03	4.399875E-06
	CL	OW	1	4.789599E-03	6.347553E-06
	CL	N	1	4.621083E-03	5.088211E-06
	CL	NT	1	4.621083E-03	5.088211E-06
	CL	NL	1	4.621083E-03	5.088211E-06
	CL	NR	1	4.621083E-03	5.088211E-06
	CL	NZ	1	4.621083E-03	5.088211E-06
	CL	NE	1	4.621083E-03	5.088211E-06
	CL	C	1	4.529336E-03	7.184507E-06
	CL	CH0	1	4.529336E-03	7.184507E-06
	CL	CH1	1	5.051735E-03	7.559963E-06
	CL	CH2	1	6.434503E-03	8.516580E-06
	CL	CH3	1	7.749864E-03	9.604563E-06
	CL	CH4	1	1.074758E-02	2.292628E-05
	CL	CH2r	1	6.434503E-03	8.516580E-06
	CL	CR1	1	6.960647E-03	1.128715E-05
	CL	HC	1	8.613040E-04	4.810530E-07
	CL	H	1	0.000000E+00	0.000000E+00
	CL	DUM	1	0.000000E+00	0.000000E+00
	CL	S	1	9.354510E-03	1.414218E-05
	CL	CU1+	1	1.914529E-03	2.799885E-07
	CL	CU2+	1	1.914529E-03	2.799885E-07
	CL	FE	1	0.000000E+00	0.000000E+00
	CL	ZN2+	1	1.914529E-03	3.799928E-07
	CL	MG2+	1	7.564496E-04	2.283242E-07
	CL	CA2+	1	2.967754E-03	2.759993E-06
	CL	P	1	1.136547E-02	1.842472E-05
	CL	AR	1	7.410023E-03	1.227272E-05
	CL	F	1	3.213038E-03	3.411174E-06
	CL	CL	1	8.764704E-03	1.529592E-05
	BR	O	1	7.909228E-03	6.968021E-06
	BR	OM	1	7.909228E-03	6.968021E-06
	BR	OA	1	7.909228E-03	9.103500E-06
	BR	OE	1	7.909228E-03	9.103500E-06
	BR	OW	1	8.507908E-03	1.313332E-05
	BR	N	1	8.208568E-03	1.052769E-05
	BR	NT	1	8.208568E-03	1.052769E-05
	BR	NL	1	8.208568E-03	1.052769E-05
	BR	NR	1	8.208568E-03	1.052769E-05
	BR	NZ	1	8.208568E-03	1.052769E-05
	BR	NE	1	8.208568E-03	1.052769E-05
	BR	C	1	8.045594E-03	1.486500E-05
	BR	CH0	1	8.045594E-03	1.486500E-05
	BR	CH1	1	8.973548E-03	1.564184E-05
	BR	CH2	1	1.142980E-02	1.762111E-05
	BR	CH3	1	1.376631E-02	1.987219E-05
	BR	CH4	1	1.909124E-02	4.743530E-05
	BR	CH2r	1	1.142980E-02	1.762111E-05
	BR	CR1	1	1.236441E-02	2.335351E-05
	BR	HC	1	1.529960E-03	9.953160E-07
	BR	H	1	0.000000E+00	0.000000E+00
	BR	DUM	1	0.000000E+00	0.000000E+00
	BR	S	1	1.661670E-02	2.926067E-05
	BR	CU1+	1	3.400835E-03	5.793063E-07
	BR	CU2+	1	3.400835E-03	5.793063E-07
	BR	FE	1	0.000000E+00	0.000000E+00
	BR	ZN2+	1	3.400835E-03	7.862187E-07
	BR	MG2+	1	1.343704E-03	4.724110E-07
	BR	CA2+	1	5.271710E-03	5.710524E-06
	BR	P	1	2.018882E-02	3.812141E-05
	BR	AR	1	1.316265E-02	2.539270E-05
	BR	F	1	5.707416E-03	7.057842E-06
	BR	CL	1	1.556901E-02	3.164781E-05
	BR	BR	1	2.765569E-02	6.548046E-05
	CMet	O	1	4.480628E-03	3.788840E-06
	CMet	OM	1	4.480628E-03	3.788840E-06
	CMet	OA	1	4.480628E-03	4.950000E-06
	CMet	OE	1	4.480628E-03	4.950000E-06
	CMet	OW	1	4.819784E-03	7.141200E-06
	CMet	N	1	4.650206E-03	5.724400E-06
	CMet	NT	1	4.650206E-03	5.724400E-06
	CMet	NL	1	4.650206E-03	5.724400E-06
	CMet	NR	1	4.650206E-03	5.724400E-06
	CMet	NZ	1	4.650206E-03	5.724400E-06
	CMet	NE	1	4.650206E-03	5.724400E-06
	CMet	C	1	4.557880E-03	8.082800E-06
	CMet	CH0	1	4.557880E-03	8.082800E-06
	CMet	CH1	1	5.083572E-03	8.505200E-06
	CMet	CH2	1	6.475053E-03	9.581424E-06
	CMet	CH3	1	7.798704E-03	1.080544E-05
	CMet	CH4	1	1.081531E-02	2.579280E-05
	CMet	CH2r	1	6.475053E-03	9.581424E-06
	CMet	CR1	1	7.004514E-03	1.269840E-05
	CMet	HC	1	8.667320E-04	5.412000E-07
	CMet	H	1	0.000000E+00	0.000000E+00
	CMet	DUM	1	0.000000E+00	0.000000E+00
	CMet	S	1	9.413463E-03	1.591040E-05
	CMet	CU1+	1	1.926594E-03	3.149960E-07
	CMet	CU2+	1	1.926594E-03	3.149960E-07
	CMet	FE	1	0.000000E+00	0.000000E+00
	CMet	ZN2+	1	1.926594E-03	4.275040E-07
	CMet	MG2+	1	7.612168E-04	2.568720E-07
	CMet	CA2+	1	2.986457E-03	3.105080E-06
	CMet	P	1	1.143709E-02	2.072840E-05
	CMet	AR	1	7.456722E-03	1.380720E-05
	CMet	F	1	3.233287E-03	3.837680E-06
	CMet	CL	1	8.819940E-03	1.720840E-05
	CMet	BR	1	1.566712E-02	3.560480E-05
	CMet	CMet	1	8.875524E-03	1.936000E-05
	OMet	O	1	2.261954E-03	1.313178E-06
	OMet	OM	1	2.261954E-03	1.313178E-06
	OMet	OA	1	2.261954E-03	1.715625E-06
	OMet	OE	1	2.261954E-03	1.715625E-06
	OMet	OW	1	2.433170E-03	2.475075E-06
	OMet	N	1	2.347562E-03	1.984025E-06
	OMet	NT	1	2.347562E-03	1.984025E-06
	OMet	NL	1	2.347562E-03	1.984025E-06
	OMet	NR	1	2.347562E-03	1.984025E-06
	OMet	NZ	1	2.347562E-03	1.984025E-06
	OMet	NE	1	2.347562E-03	1.984025E-06
	OMet	C	1	2.300953E-03	2.801425E-06
	OMet	CH0	1	2.300953E-03	2.801425E-06
	OMet	CH1	1	2.566338E-03	2.947825E-06
	OMet	CH2	1	3.268799E-03	3.320835E-06
	OMet	CH3	1	3.937017E-03	3.745068E-06
	OMet	CH4	1	5.459888E-03	8.939550E-06
	OMet	CH2r	1	3.268799E-03	3.320835E-06
	OMet	CR1	1	3.536086E-03	4.401150E-06
	OMet	HC	1	4.375520E-04	1.875750E-07
	OMet	H	1	0.000000E+00	0.000000E+00
	OMet	DUM	1	0.000000E+00	0.000000E+00
	OMet	S	1	4.752195E-03	5.514400E-06
	OMet	CU1+	1	9.726020E-04	1.091748E-07
	OMet	CU2+	1	9.726020E-04	1.091748E-07
	OMet	FE	1	0.000000E+00	0.000000E+00
	OMet	ZN2+	1	9.726020E-04	1.481690E-07
	OMet	MG2+	1	3.842848E-04	8.902950E-08
	OMet	CA2+	1	1.507652E-03	1.076193E-06
	OMet	P	1	5.773784E-03	7.184275E-06
	OMet	AR	1	3.764374E-03	4.785450E-06
	OMet	F	1	1.632259E-03	1.330105E-06
	OMet	CL	1	4.452567E-03	5.964275E-06
	OMet	BR	1	7.909228E-03	1.234030E-05
	OMet	CMet	1	4.480628E-03	6.710000E-06
	OMet	OMet	1	2.261954E-03	2.325625E-06
	NA+	O	1	4.222948E-04	2.324970E-07
	NA+	OM	1	4.222948E-04	2.324970E-07
	NA+	OA	1	4.222948E-04	3.037500E-07
	NA+	OE	1	4.222948E-04	3.037500E-07
	NA+	OW	1	4.542599E-04	4.382100E-07
	NA+	N	1	4.382773E-04	3.512700E-07
	NA+	NT	1	4.382773E-04	3.512700E-07
	NA+	NL	1	4.382773E-04	3.512700E-07
	NA+	NR	1	4.382773E-04	3.512700E-07
	NA+	NZ	1	4.382773E-04	3.512700E-07
	NA+	NE	1	4.382773E-04	3.512700E-07
	NA+	C	1	4.295757E-04	4.959900E-07
	NA+	CH0	1	4.295757E-04	4.959900E-07
	NA+	CH1	1	4.791216E-04	5.219100E-07
	NA+	CH2	1	6.102674E-04	5.879510E-07
	NA+	CH3	1	7.350202E-04	6.630611E-07
	NA+	CH4	1	1.019332E-03	1.582740E-06
	NA+	CH2r	1	6.102674E-04	5.879510E-07
	NA+	CR1	1	6.601685E-04	7.792200E-07
	NA+	HC	1	8.168864E-05	3.321000E-08
	NA+	H	1	0.000000E+00	0.000000E+00
	NA+	DUM	1	0.000000E+00	0.000000E+00
	NA+	S	1	8.872097E-04	9.763200E-07
	NA+	CU1+	1	1.815796E-04	1.932930E-08
	NA+	CU2+	1	1.815796E-04	1.932930E-08
	NA+	FE	1	0.000000E+00	0.000000E+00
	NA+	ZN2+	1	1.815796E-04	2.623320E-08
	NA+	MG2+	1	7.174394E-05	1.576260E-08
	NA+	CA2+	1	2.814706E-04	1.905390E-07
	NA+	P	1	1.077935E-03	1.271970E-06
	NA+	AR	1	7.027887E-04	8.472600E-07
	NA+	F	1	3.047341E-04	2.354940E-07
	NA+	CL	1	8.312707E-04	1.055970E-06
	NA+	BR	1	1.476611E-03	2.184840E-06
	NA+	CMet	1	8.365094E-04	1.188000E-06
	NA+	OMet	1	4.222948E-04	4.117500E-07
	NA+	NA+	1	7.884019E-05	7.290000E-08
	CL-	O	1	5.382841E-03	6.695914E-06
	CL-	OM	1	5.382841E-03	6.695914E-06
	CL-	OA	1	5.382841E-03	8.748000E-06
	CL-	OE	1	5.382841E-03	8.748000E-06
	CL-	OW	1	5.790289E-03	1.262045E-05
	CL-	N	1	5.586565E-03	1.011658E-05
	CL-	NT	1	5.586565E-03	1.011658E-05
	CL-	NL	1	5.586565E-03	1.011658E-05
	CL-	NR	1	5.586565E-03	1.011658E-05
	CL-	NZ	1	5.586565E-03	1.011658E-05
	CL-	NE	1	5.586565E-03	1.011658E-05
	CL-	C	1	5.475648E-03	1.428451E-05
	CL-	CH0	1	5.475648E-03	1.428451E-05
	CL-	CH1	1	6.107193E-03	1.503101E-05
	CL-	CH2	1	7.778861E-03	1.693299E-05
	CL-	CH3	1	9.369040E-03	1.909616E-05
	CL-	CH4	1	1.299306E-02	4.558291E-05
	CL-	CH2r	1	7.778861E-03	1.693299E-05
	CL-	CR1	1	8.414933E-03	2.244154E-05
	CL-	HC	1	1.041256E-03	9.564480E-07
	CL-	H	1	0.000000E+00	0.000000E+00
	CL-	DUM	1	0.000000E+00	0.000000E+00
	CL-	S	1	1.130895E-02	2.811802E-05
	CL-	CU1+	1	2.314531E-03	5.566838E-07
	CL-	CU2+	1	2.314531E-03	5.566838E-07
	CL-	FE	1	0.000000E+00	0.000000E+00
	CL-	ZN2+	1	2.314531E-03	7.555162E-07
	CL-	MG2+	1	9.144944E-04	4.539629E-07
	CL-	CA2+	1	3.587806E-03	5.487523E-06
	CL-	P	1	1.374005E-02	3.663274E-05
	CL-	AR	1	8.958197E-03	2.440109E-05
	CL-	F	1	3.884338E-03	6.782227E-06
	CL-	CL	1	1.059591E-02	3.041194E-05
	CL-	BR	1	1.882183E-02	6.292339E-05
	CL-	CMet	1	1.066269E-02	3.421440E-05
	CL-	OMet	1	5.382841E-03	1.185840E-05
	CL-	NA+	1	1.004948E-03	2.099520E-06
	CL-	CL-	1	1.280971E-02	6.046618E-05
	CChl	O	1	2.439448E-03	1.735978E-06
	CChl	OM	1	2.439448E-03	1.735978E-06
	CChl	OA	1	2.439448E-03	2.268000E-06
	CChl	OE	1	2.439448E-03	2.268000E-06
	CChl	OW	1	2.624099E-03	3.271968E-06
	CChl	N	1	2.531773E-03	2.622816E-06
	CChl	NT	1	2.531773E-03	2.622816E-06
	CChl	NL	1	2.531773E-03	2.622816E-06
	CChl	NR	1	2.531773E-03	2.622816E-06
	CChl	NZ	1	2.531773E-03	2.622816E-06
	CChl	NE	1	2.531773E-03	2.622816E-06
	CChl	C	1	2.481507E-03	3.703392E-06
	CChl	CH0	1	2.481507E-03	3.703392E-06
	CChl	CH1	1	2.767716E-03	3.896928E-06
	CChl	CH2	1	3.525299E-03	4.390034E-06
	CChl	CH3	1	4.245952E-03	4.950857E-06
	CChl	CH4	1	5.888322E-03	1.181779E-05
	CChl	CH2r	1	3.525299E-03	4.390034E-06
	CChl	CR1	1	3.813560E-03	5.818176E-06
	CChl	HC	1	4.718864E-04	2.479680E-07
	CChl	H	1	0.000000E+00	0.000000E+00
	CChl	DUM	1	0.000000E+00	0.000000E+00
	CChl	S	1	5.125097E-03	7.289856E-06
	CChl	CU1+	1	1.048921E-03	1.443254E-07
	CChl	CU2+	1	1.048921E-03	1.443254E-07
	CChl	FE	1	0.000000E+00	0.000000E+00
	CChl	ZN2+	1	1.048921E-03	1.958746E-07
	CChl	MG2+	1	4.144394E-04	1.176941E-07
	CChl	CA2+	1	1.625956E-03	1.422691E-06
	CChl	P	1	6.226849E-03	9.497376E-06
	CChl	AR	1	4.059762E-03	6.326208E-06
	CChl	F	1	1.760341E-03	1.758355E-06
	CChl	CL	1	4.801957E-03	7.884576E-06
	CChl	BR	1	8.529860E-03	1.631347E-05
	CChl	CMet	1	4.832219E-03	8.870400E-06
	CChl	OMet	1	2.439448E-03	3.074400E-06
	CChl	NA+	1	4.554319E-04	5.443200E-07
	CChl	CL-	1	5.805229E-03	1.567642E-05
	CChl	CChl	1	2.630869E-03	4.064256E-06
	CLChl	O	1	4.334666E-03	3.194767E-06
	CLChl	OM	1	4.334666E-03	3.194767E-06
	CLChl	OA	1	4.334666E-03	4.173862E-06
	CLChl	OE	1	4.334666E-03	4.173862E-06
	CLChl	OW	1	4.662774E-03	6.021492E-06
	CLChl	N	1	4.498720E-03	4.826840E-06
	CLChl	NT	1	4.498720E-03	4.826840E-06
	CLChl	NL	1	4.498720E-03	4.826840E-06
	CLChl	NR	1	4.498720E-03	4.826840E-06
	CLChl	NZ	1	4.498720E-03	4.826840E-06
	CLChl	NE	1	4.498720E-03	4.826840E-06
	CLChl	C	1	4.409402E-03	6.815454E-06
	CLChl	CH0	1	4.409402E-03	6.815454E-06
	CLChl	CH1	1	4.917968E-03	7.171623E-06
	CLChl	CH2	1	6.264121E-03	8.079100E-06
	CLChl	CH3	1	7.544652E-03	9.111197E-06
	CLChl	CH4	1	1.046299E-02	2.174861E-05
	CLChl	CH2r	1	6.264121E-03	8.079100E-06
	CLChl	CR1	1	6.776333E-03	1.070735E-05
	CLChl	HC	1	8.384972E-04	4.563423E-07
	CLChl	H	1	0.000000E+00	0.000000E+00
	CLChl	DUM	1	0.000000E+00	0.000000E+00
	CLChl	S	1	9.106809E-03	1.341572E-05
	CLChl	CU1+	1	1.863833E-03	2.656061E-07
	CLChl	CU2+	1	1.863833E-03	2.656061E-07
	CLChl	FE	1	0.000000E+00	0.000000E+00
	CLChl	ZN2+	1	1.863833E-03	3.604733E-07
	CLChl	MG2+	1	7.364193E-04	2.165956E-07
	CLChl	CA2+	1	2.889170E-03	2.618218E-06
	CLChl	P	1	1.106452E-02	1.747828E-05
	CLChl	AR	1	7.213810E-03	1.164229E-05
	CLChl	F	1	3.127959E-03	3.235949E-06
	CLChl	CL	1	8.532620E-03	1.451020E-05
	CLChl	BR	1	1.515675E-02	3.002213E-05
	CLChl	CMet	1	8.586394E-03	1.632444E-05
	CLChl	OMet	1	4.334666E-03	5.657903E-06
	CLChl	NA+	1	8.092592E-04	1.001727E-06
	CLChl	CL-	1	1.031534E-02	2.884974E-05
	CLChl	CChl	1	4.675400E-03	7.481300E-06
	CLChl	CLChl	1	8.306682E-03	1.376484E-05
	HChl	O	1	2.920184E-04	5.646577E-08
	HChl	OM	1	2.920184E-04	5.646577E-08
	HChl	OA	1	2.920184E-04	7.377075E-08
	HChl	OE	1	2.920184E-04	7.377075E-08
	HChl	OW	1	3.141224E-04	1.064266E-07
	HChl	N	1	3.030704E-04	8.531177E-08
	HChl	NT	1	3.030704E-04	8.531177E-08
	HChl	NL	1	3.030704E-04	8.531177E-08
	HChl	NR	1	3.030704E-04	8.531177E-08
	HChl	NZ	1	3.030704E-04	8.531177E-08
	HChl	NE	1	3.030704E-04	8.531177E-08
	HChl	C	1	2.970532E-04	1.204594E-07
	HChl	CH0	1	2.970532E-04	1.204594E-07
	HChl	CH1	1	3.313144E-04	1.267545E-07
	HChl	CH2	1	4.220022E-04	1.427937E-07
	HChl	CH3	1	5.082692E-04	1.610354E-07
	HChl	CH4	1	7.048720E-04	3.843948E-07
	HChl	CH2r	1	4.220022E-04	1.427937E-07
	HChl	CR1	1	4.565090E-04	1.892466E-07
	HChl	HC	1	5.648800E-05	8.065602E-09
	HChl	H	1	0.000000E+00	0.000000E+00
	HChl	DUM	1	0.000000E+00	0.000000E+00
	HChl	S	1	6.135088E-04	2.371156E-07
	HChl	CU1+	1	1.255630E-04	4.694443E-09
	HChl	CU2+	1	1.255630E-04	4.694443E-09
	HChl	FE	1	0.000000E+00	0.000000E+00
	HChl	ZN2+	1	1.255630E-04	6.371170E-09
	HChl	MG2+	1	4.961120E-05	3.828210E-09
	HChl	CA2+	1	1.946380E-04	4.627557E-08
	HChl	P	1	7.453960E-04	3.089191E-07
	HChl	AR	1	4.859810E-04	2.057712E-07
	HChl	F	1	2.107248E-04	5.719364E-08
	HChl	CL	1	5.748268E-04	2.564599E-07
	HChl	BR	1	1.021082E-03	5.306248E-07
	HChl	CMet	1	5.784494E-04	2.885256E-07
	HChl	OMet	1	2.920184E-04	1.000004E-07
	HChl	NA+	1	5.451829E-05	1.770498E-08
	HChl	CL-	1	6.949252E-04	5.099034E-07
	HChl	CChl	1	3.622000E-04	1.745000E-07
	HChl	CLChl	1	6.493000E-04	3.266000E-07
	HChl	HChl	1	3.769960E-05	4.299949E-09
	SDmso	O	1	4.887741E-03	3.992576E-06
	SDmso	OM	1	4.887741E-03	3.992576E-06
	SDmso	OA	1	4.887741E-03	5.216175E-06
	SDmso	OE	1	4.887741E-03	5.216175E-06
	SDmso	OW	1	5.257713E-03	7.525202E-06
	SDmso	N	1	5.072727E-03	6.032217E-06
	SDmso	NT	1	5.072727E-03	6.032217E-06
	SDmso	NL	1	5.072727E-03	6.032217E-06
	SDmso	NR	1	5.072727E-03	6.032217E-06
	SDmso	NZ	1	5.072727E-03	6.032217E-06
	SDmso	NE	1	5.072727E-03	6.032217E-06
	SDmso	C	1	4.972013E-03	8.517434E-06
	SDmso	CH0	1	4.972013E-03	8.517434E-06
	SDmso	CH1	1	5.545469E-03	8.962548E-06
	SDmso	CH2	1	7.063382E-03	1.009664E-05
	SDmso	CH3	1	8.507301E-03	1.138648E-05
	SDmso	CH4	1	1.179800E-02	2.717975E-05
	SDmso	CH2r	1	7.063382E-03	1.009664E-05
	SDmso	CR1	1	7.640949E-03	1.338123E-05
	SDmso	HC	1	9.454840E-04	5.703018E-07
	SDmso	H	1	0.000000E+00	0.000000E+00
	SDmso	DUM	1	0.000000E+00	0.000000E+00
	SDmso	S	1	1.026878E-02	1.676595E-05
	SDmso	CU1+	1	2.101647E-03	3.319342E-07
	SDmso	CU2+	1	2.101647E-03	3.319342E-07
	SDmso	FE	1	0.000000E+00	0.000000E+00
	SDmso	ZN2+	1	2.101647E-03	4.504921E-07
	SDmso	MG2+	1	8.303816E-04	2.706847E-07
	SDmso	CA2+	1	3.257809E-03	3.272049E-06
	SDmso	P	1	1.247628E-02	2.184302E-05
	SDmso	AR	1	8.134245E-03	1.454965E-05
	SDmso	F	1	3.527066E-03	4.044043E-06
	SDmso	CL	1	9.621327E-03	1.813374E-05
	SDmso	BR	1	1.709065E-02	3.751937E-05
	SDmso	CMet	1	9.681962E-03	2.040104E-05
	SDmso	OMet	1	4.887741E-03	7.070815E-06
	SDmso	NA+	1	9.125154E-04	1.251882E-06
	SDmso	CL-	1	1.163151E-02	3.605420E-05
	SDmso	CChl	1	5.271279E-03	9.347386E-06
	SDmso	CLChl	1	9.366561E-03	1.720225E-05
	SDmso	HChl	1	6.310078E-04	3.040404E-07
	SDmso	SDmso	1	1.056167E-02	2.149806E-05
	CDmso	O	1	4.663258E-03	4.444998E-06
	CDmso	OM	1	4.663258E-03	4.444998E-06
	CDmso	OA	1	4.663258E-03	5.807250E-06
	CDmso	OE	1	4.663258E-03	5.807250E-06
	CDmso	OW	1	5.016238E-03	8.377926E-06
	CDmso	N	1	4.839748E-03	6.715762E-06
	CDmso	NT	1	4.839748E-03	6.715762E-06
	CDmso	NL	1	4.839748E-03	6.715762E-06
	CDmso	NR	1	4.839748E-03	6.715762E-06
	CDmso	NZ	1	4.839748E-03	6.715762E-06
	CDmso	NE	1	4.839748E-03	6.715762E-06
	CDmso	C	1	4.743659E-03	9.482594E-06
	CDmso	CH0	1	4.743659E-03	9.482594E-06
	CDmso	CH1	1	5.290778E-03	9.978146E-06
	CDmso	CH2	1	6.738976E-03	1.124075E-05
	CDmso	CH3	1	8.116579E-03	1.267675E-05
	CDmso	CH4	1	1.125614E-02	3.025964E-05
	CDmso	CH2r	1	6.738976E-03	1.124075E-05
	CDmso	CR1	1	7.290017E-03	1.489753E-05
	CDmso	HC	1	9.020600E-04	6.349260E-07
	CDmso	H	1	0.000000E+00	0.000000E+00
	CDmso	DUM	1	0.000000E+00	0.000000E+00
	CDmso	S	1	9.797156E-03	1.866579E-05
	CDmso	CU1+	1	2.005122E-03	3.695476E-07
	CDmso	CU2+	1	2.005122E-03	3.695476E-07
	CDmso	FE	1	0.000000E+00	0.000000E+00
	CDmso	ZN2+	1	2.005122E-03	5.015399E-07
	CDmso	MG2+	1	7.922440E-04	3.013576E-07
	CDmso	CA2+	1	3.108185E-03	3.642823E-06
	CDmso	P	1	1.190327E-02	2.431818E-05
	CDmso	AR	1	7.760657E-03	1.619836E-05
	CDmso	F	1	3.365076E-03	4.502296E-06
	CDmso	CL	1	9.179441E-03	2.018858E-05
	CDmso	BR	1	1.630571E-02	4.177090E-05
	CDmso	CMet	1	9.237291E-03	2.271280E-05
	CDmso	OMet	1	4.663258E-03	7.872050E-06
	CDmso	NA+	1	8.706056E-04	1.393740E-06
	CDmso	CL-	1	1.109730E-02	4.013971E-05
	CDmso	CChl	1	5.029181E-03	1.040659E-05
	CDmso	CLChl	1	8.936375E-03	1.915154E-05
	CDmso	HChl	1	6.020270E-04	3.384930E-07
	CDmso	SDmso	1	1.007660E-02	2.393413E-05
	CDmso	CDmso	1	9.613802E-03	2.664624E-05
	ODmso	O	1	2.266329E-03	7.464531E-07
	ODmso	OM	1	2.266329E-03	7.464531E-07
	ODmso	OA	1	2.266329E-03	9.752175E-07
	ODmso	OE	1	2.266329E-03	9.752175E-07
	ODmso	OW	1	2.437876E-03	1.406914E-06
	ODmso	N	1	2.352103E-03	1.127785E-06
	ODmso	NT	1	2.352103E-03	1.127785E-06
	ODmso	NL	1	2.352103E-03	1.127785E-06
	ODmso	NR	1	2.352103E-03	1.127785E-06
	ODmso	NZ	1	2.352103E-03	1.127785E-06
	ODmso	NE	1	2.352103E-03	1.127785E-06
	ODmso	C	1	2.305404E-03	1.592422E-06
	ODmso	CH0	1	2.305404E-03	1.592422E-06
	ODmso	CH1	1	2.571302E-03	1.675640E-06
	ODmso	CH2	1	3.275122E-03	1.887671E-06
	ODmso	CH3	1	3.944633E-03	2.128819E-06
	ODmso	CH4	1	5.470450E-03	5.081533E-06
	ODmso	CH2r	1	3.275122E-03	1.887671E-06
	ODmso	CR1	1	3.542926E-03	2.501758E-06
	ODmso	HC	1	4.383984E-04	1.066238E-07
	ODmso	H	1	0.000000E+00	0.000000E+00
	ODmso	DUM	1	0.000000E+00	0.000000E+00
	ODmso	S	1	4.761388E-03	3.134566E-06
	ODmso	CU1+	1	9.744834E-04	6.205851E-08
	ODmso	CU2+	1	9.744834E-04	6.205851E-08
	ODmso	FE	1	0.000000E+00	0.000000E+00
	ODmso	ZN2+	1	9.744834E-04	8.422412E-08
	ODmso	MG2+	1	3.850282E-04	5.060729E-08
	ODmso	CA2+	1	1.510568E-03	6.117431E-07
	ODmso	P	1	5.784953E-03	4.083777E-06
	ODmso	AR	1	3.771656E-03	2.720207E-06
	ODmso	F	1	1.635417E-03	7.560753E-07
	ODmso	CL	1	4.461180E-03	3.390289E-06
	ODmso	BR	1	7.924528E-03	7.014631E-06
	ODmso	CMet	1	4.489295E-03	3.814184E-06
	ODmso	OMet	1	2.266329E-03	1.321962E-06
	ODmso	NA+	1	4.231116E-04	2.340522E-07
	ODmso	CL-	1	5.393253E-03	6.740703E-06
	ODmso	CChl	1	2.444166E-03	1.747590E-06
	ODmso	CLChl	1	4.343051E-03	3.216137E-06
	ODmso	HChl	1	2.925833E-04	5.684348E-08
	ODmso	SDmso	1	4.897196E-03	4.019283E-06
	ODmso	CDmso	1	4.672279E-03	4.474731E-06
	ODmso	ODmso	1	2.270713E-03	7.514463E-07
	CCl4	O	1	2.439448E-03	2.373880E-06
	CCl4	OM	1	2.439448E-03	2.373880E-06
	CCl4	OA	1	2.439448E-03	3.101400E-06
	CCl4	OE	1	2.439448E-03	3.101400E-06
	CCl4	OW	1	2.624099E-03	4.474286E-06
	CCl4	N	1	2.531773E-03	3.586597E-06
	CCl4	NT	1	2.531773E-03	3.586597E-06
	CCl4	NL	1	2.531773E-03	3.586597E-06
	CCl4	NR	1	2.531773E-03	3.586597E-06
	CCl4	NZ	1	2.531773E-03	3.586597E-06
	CCl4	NE	1	2.531773E-03	3.586597E-06
	CCl4	C	1	2.481507E-03	5.064242E-06
	CCl4	CH0	1	2.481507E-03	5.064242E-06
	CCl4	CH1	1	2.767716E-03	5.328894E-06
	CCl4	CH2	1	3.525299E-03	6.003198E-06
	CCl4	CH3	1	4.245952E-03	6.770100E-06
	CCl4	CH4	1	5.888322E-03	1.616036E-05
	CCl4	CH2r	1	3.525299E-03	6.003198E-06
	CCl4	CR1	1	3.813560E-03	7.956125E-06
	CCl4	HC	1	4.718864E-04	3.390864E-07
	CCl4	H	1	0.000000E+00	0.000000E+00
	CCl4	DUM	1	0.000000E+00	0.000000E+00
	CCl4	S	1	5.125097E-03	9.968589E-06
	CCl4	CU1+	1	1.048921E-03	1.973593E-07
	CCl4	CU2+	1	1.048921E-03	1.973593E-07
	CCl4	FE	1	0.000000E+00	0.000000E+00
	CCl4	ZN2+	1	1.048921E-03	2.678507E-07
	CCl4	MG2+	1	4.144394E-04	1.609420E-07
	CCl4	CA2+	1	1.625956E-03	1.945474E-06
	CCl4	P	1	6.226849E-03	1.298728E-05
	CCl4	AR	1	4.059762E-03	8.650838E-06
	CCl4	F	1	1.760341E-03	2.404481E-06
	CCl4	CL	1	4.801957E-03	1.078184E-05
	CCl4	BR	1	8.529860E-03	2.230803E-05
	CCl4	CMet	1	4.832219E-03	1.212992E-05
	CCl4	OMet	1	2.439448E-03	4.204120E-06
	CCl4	NA+	1	4.554319E-04	7.443360E-07
	CCl4	CL-	1	5.805229E-03	2.143688E-05
	CCl4	CChl	1	2.630869E-03	5.557709E-06
	CCl4	CLChl	1	4.674804E-03	1.022800E-05
	CCl4	HChl	1	3.149329E-04	1.807744E-07
	CCl4	SDmso	1	5.271279E-03	1.278218E-05
	CCl4	CDmso	1	5.029181E-03	1.423060E-05
	CCl4	ODmso	1	2.444166E-03	2.389760E-06
	CCl4	CCl4	1	2.630869E-03	7.599946E-06
	CLCl4	O	1	4.147280E-03	3.076883E-06
	CLCl4	OM	1	4.147280E-03	3.076883E-06
	CLCl4	OA	1	4.147280E-03	4.019850E-06
	CLCl4	OE	1	4.147280E-03	4.019850E-06
	CLCl4	OW	1	4.461203E-03	5.799304E-06
	CLCl4	N	1	4.304241E-03	4.648733E-06
	CLCl4	NT	1	4.304241E-03	4.648733E-06
	CLCl4	NL	1	4.304241E-03	4.648733E-06
	CLCl4	NR	1	4.304241E-03	4.648733E-06
	CLCl4	NZ	1	4.304241E-03	4.648733E-06
	CLCl4	NE	1	4.304241E-03	4.648733E-06
	CLCl4	C	1	4.218784E-03	6.563968E-06
	CLCl4	CH0	1	4.218784E-03	6.563968E-06
	CLCl4	CH1	1	4.705366E-03	6.906996E-06
	CLCl4	CH2	1	5.993325E-03	7.780987E-06
	CLCl4	CH3	1	7.218499E-03	8.775000E-06
	CLCl4	CH4	1	1.001067E-02	2.094610E-05
	CLCl4	CH2r	1	5.993325E-03	7.780987E-06
	CLCl4	CR1	1	6.483394E-03	1.031226E-05
	CLCl4	HC	1	8.022492E-04	4.395036E-07
	CLCl4	H	1	0.000000E+00	0.000000E+00
	CLCl4	DUM	1	0.000000E+00	0.000000E+00
	CLCl4	S	1	8.713124E-03	1.292069E-05
	CLCl4	CU1+	1	1.783260E-03	2.558054E-07
	CLCl4	CU2+	1	1.783260E-03	2.558054E-07
	CLCl4	FE	1	0.000000E+00	0.000000E+00
	CLCl4	ZN2+	1	1.783260E-03	3.471721E-07
	CLCl4	MG2+	1	7.045841E-04	2.086034E-07
	CLCl4	CA2+	1	2.764272E-03	2.521607E-06
	CLCl4	P	1	1.058620E-02	1.683335E-05
	CLCl4	AR	1	6.901959E-03	1.121270E-05
	CLCl4	F	1	2.992738E-03	3.116545E-06
	CLCl4	CL	1	8.163758E-03	1.397479E-05
	CLCl4	BR	1	1.450153E-02	2.891433E-05
	CLCl4	CMet	1	8.215206E-03	1.572208E-05
	CLCl4	OMet	1	4.147280E-03	5.449130E-06
	CLCl4	NA+	1	7.742751E-04	9.647640E-07
	CLCl4	CL-	1	9.869409E-03	2.778520E-05
	CLCl4	CChl	1	4.472714E-03	7.203571E-06
	CLCl4	CLChl	1	7.947586E-03	1.325693E-05
	CLCl4	HChl	1	5.354141E-04	2.343090E-07
	CLCl4	SDmso	1	8.961647E-03	1.656750E-05
	CLCl4	CDmso	1	8.550058E-03	1.844486E-05
	CLCl4	ODmso	1	4.155302E-03	3.097464E-06
	CLCl4	CCl4	1	4.472714E-03	9.850598E-06
	CLCl4	CLCl4	1	7.604014E-03	1.276776E-05
	FTFE	O	1	1.632259E-03	8.611000E-07
	FTFE	OM	1	1.632259E-03	8.611000E-07
	FTFE	OA	1	1.632259E-03	1.125000E-06
	FTFE	OE	1	1.632259E-03	1.125000E-06
	FTFE	OW	1	1.755811E-03	1.623000E-06
	FTFE	N	1	1.694035E-03	1.301000E-06
	FTFE	NT	1	1.694035E-03	1.301000E-06
	FTFE	NL	1	1.694035E-03	1.301000E-06
	FTFE	NR	1	1.694035E-03	1.301000E-06
	FTFE	NZ	1	1.694035E-03	1.301000E-06
	FTFE	NE	1	1.694035E-03	1.301000E-06
	FTFE	C	1	1.660402E-03	1.837000E-06
	FTFE	CH0	1	1.660402E-03	1.837000E-06
	FTFE	CH1	1	1.851907E-03	1.933000E-06
	FTFE	CH2	1	2.358814E-03	2.177596E-06
	FTFE	CH3	1	2.841010E-03	2.455782E-06
	FTFE	CH4	1	3.939936E-03	5.862000E-06
	FTFE	CH2r	1	2.358814E-03	2.177596E-06
	FTFE	CR1	1	2.551692E-03	2.886000E-06
	FTFE	HC	1	3.157440E-04	1.230000E-07
	FTFE	H	1	0.000000E+00	0.000000E+00
	FTFE	DUM	1	0.000000E+00	0.000000E+00
	FTFE	S	1	3.429254E-03	3.616000E-06
	FTFE	CU1+	1	7.018440E-04	7.159000E-08
	FTFE	CU2+	1	7.018440E-04	7.159000E-08
	FTFE	FE	1	0.000000E+00	0.000000E+00
	FTFE	ZN2+	1	7.018440E-04	9.716000E-08
	FTFE	MG2+	1	2.773056E-04	5.838000E-08
	FTFE	CA2+	1	1.087944E-03	7.057000E-07
	FTFE	P	1	4.166448E-03	4.711000E-06
	FTFE	AR	1	2.716428E-03	3.138000E-06
	FTFE	F	1	1.177862E-03	8.722000E-07
	FTFE	CL	1	3.213038E-03	3.911000E-06
	FTFE	BR	1	5.707416E-03	8.092000E-06
	FTFE	CMet	1	3.233287E-03	4.400000E-06
	FTFE	OMet	1	1.632259E-03	1.525000E-06
	FTFE	NA+	1	3.047341E-04	2.700000E-07
	FTFE	CL-	1	3.884338E-03	7.776000E-06
	FTFE	CChl	1	1.760341E-03	2.016000E-06
	FTFE	CLChl	1	3.127959E-03	3.710100E-06
	FTFE	HChl	1	2.107248E-04	6.557400E-08
	FTFE	SDmso	1	3.527066E-03	4.636600E-06
	FTFE	CDmso	1	3.365076E-03	5.162000E-06
	FTFE	ODmso	1	1.635417E-03	8.668600E-07
	FTFE	CCl4	1	1.760341E-03	2.756800E-06
	FTFE	CLCl4	1	2.992738E-03	3.573200E-06
	FTFE	FTFE	1	1.177862E-03	1.000000E-06
	CTFE	O	1	2.300953E-03	1.581841E-06
	CTFE	OM	1	2.300953E-03	1.581841E-06
	CTFE	OA	1	2.300953E-03	2.066625E-06
	CTFE	OE	1	2.300953E-03	2.066625E-06
	CTFE	OW	1	2.475121E-03	2.981451E-06
	CTFE	N	1	2.388037E-03	2.389937E-06
	CTFE	NT	1	2.388037E-03	2.389937E-06
	CTFE	NL	1	2.388037E-03	2.389937E-06
	CTFE	NR	1	2.388037E-03	2.389937E-06
	CTFE	NZ	1	2.388037E-03	2.389937E-06
	CTFE	NE	1	2.388037E-03	2.389937E-06
	CTFE	C	1	2.340624E-03	3.374569E-06
	CTFE	CH0	1	2.340624E-03	3.374569E-06
	CTFE	CH1	1	2.610585E-03	3.550921E-06
	CTFE	CH2	1	3.325157E-03	4.000245E-06
	CTFE	CH3	1	4.004896E-03	4.511272E-06
	CTFE	CH4	1	5.554024E-03	1.076849E-05
	CTFE	CH2r	1	3.325157E-03	4.000245E-06
	CTFE	CR1	1	3.597053E-03	5.301582E-06
	CTFE	HC	1	4.450960E-04	2.259510E-07
	CTFE	H	1	0.000000E+00	0.000000E+00
	CTFE	DUM	1	0.000000E+00	0.000000E+00
	CTFE	S	1	4.834130E-03	6.642592E-06
	CTFE	CU1+	1	9.893710E-04	1.315108E-07
	CTFE	CU2+	1	9.893710E-04	1.315108E-07
	CTFE	FE	1	0.000000E+00	0.000000E+00
	CTFE	ZN2+	1	9.893710E-04	1.784829E-07
	CTFE	MG2+	1	3.909104E-04	1.072441E-07
	CTFE	CA2+	1	1.533646E-03	1.296371E-06
	CTFE	P	1	5.873332E-03	8.654107E-06
	CTFE	AR	1	3.829277E-03	5.764506E-06
	CTFE	F	1	1.660402E-03	1.602231E-06
	CTFE	CL	1	4.529336E-03	7.184507E-06
	CTFE	BR	1	8.045594E-03	1.486500E-05
	CTFE	CMet	1	4.557880E-03	8.082800E-06
	CTFE	OMet	1	2.300953E-03	2.801425E-06
	CTFE	NA+	1	4.295757E-04	4.959900E-07
	CTFE	CL-	1	5.475648E-03	1.428451E-05
	CTFE	CChl	1	2.481507E-03	3.703392E-06
	CTFE	CLChl	1	4.409402E-03	6.815454E-06
	CTFE	HChl	1	2.970532E-04	1.204594E-07
	CTFE	SDmso	1	4.972013E-03	8.517434E-06
	CTFE	CDmso	1	4.743659E-03	9.482594E-06
	CTFE	ODmso	1	2.305404E-03	1.592422E-06
	CTFE	CCl4	1	2.481507E-03	5.064242E-06
	CTFE	CLCl4	1	4.218784E-03	6.563968E-06
	CTFE	FTFE	1	1.660402E-03	1.837000E-06
	CTFE	CTFE	1	2.340624E-03	3.374569E-06
	CHTFE	O	1	4.008832E-03	4.371805E-06
	CHTFE	OM	1	4.008832E-03	4.371805E-06
	CHTFE	OA	1	4.008832E-03	5.711625E-06
	CHTFE	OE	1	4.008832E-03	5.711625E-06
	CHTFE	OW	1	4.312276E-03	8.239971E-06
	CHTFE	N	1	4.160554E-03	6.605177E-06
	CHTFE	NT	1	4.160554E-03	6.605177E-06
	CHTFE	NL	1	4.160554E-03	6.605177E-06
	CHTFE	NR	1	4.160554E-03	6.605177E-06
	CHTFE	NZ	1	4.160554E-03	6.605177E-06
	CHTFE	NE	1	4.160554E-03	6.605177E-06
	CHTFE	C	1	4.077950E-03	9.326449E-06
	CHTFE	CH0	1	4.077950E-03	9.326449E-06
	CHTFE	CH1	1	4.548288E-03	9.813841E-06
	CHTFE	CH2	1	5.793252E-03	1.105566E-05
	CHTFE	CH3	1	6.977526E-03	1.246801E-05
	CHTFE	CH4	1	9.676492E-03	2.976137E-05
	CHTFE	CH2r	1	5.793252E-03	1.105566E-05
	CHTFE	CR1	1	6.266962E-03	1.465222E-05
	CHTFE	HC	1	7.754680E-04	6.244710E-07
	CHTFE	H	1	0.000000E+00	0.000000E+00
	CHTFE	DUM	1	0.000000E+00	0.000000E+00
	CHTFE	S	1	8.422257E-03	1.835843E-05
	CHTFE	CU1+	1	1.723731E-03	3.634624E-07
	CHTFE	CU2+	1	1.723731E-03	3.634624E-07
	CHTFE	FE	1	0.000000E+00	0.000000E+00
	CHTFE	ZN2+	1	1.723731E-03	4.932813E-07
	CHTFE	MG2+	1	6.810632E-04	2.963953E-07
	CHTFE	CA2+	1	2.671993E-03	3.582839E-06
	CHTFE	P	1	1.023281E-02	2.391775E-05
	CHTFE	AR	1	6.671553E-03	1.593163E-05
	CHTFE	F	1	2.892833E-03	4.428159E-06
	CHTFE	CL	1	7.891230E-03	1.985615E-05
	CHTFE	BR	1	1.401743E-02	4.108308E-05
	CHTFE	CMet	1	7.940961E-03	2.233880E-05
	CHTFE	OMet	1	4.008832E-03	7.742425E-06
	CHTFE	NA+	1	7.484278E-04	1.370790E-06
	CHTFE	CL-	1	9.539942E-03	3.947875E-05
	CHTFE	CChl	1	4.323403E-03	1.023523E-05
	CHTFE	CLChl	1	7.682275E-03	1.883618E-05
	CHTFE	HChl	1	5.175406E-04	3.329192E-07
	CHTFE	SDmso	1	8.662483E-03	2.354002E-05
	CHTFE	CDmso	1	8.264634E-03	2.620747E-05
	CHTFE	ODmso	1	4.016587E-03	4.401048E-06
	CHTFE	CCl4	1	4.323403E-03	1.399627E-05
	CHTFE	CLCl4	1	7.350172E-03	1.814114E-05
	CHTFE	FTFE	1	2.892833E-03	5.077000E-06
	CHTFE	CTFE	1	4.077950E-03	9.326449E-06
	CHTFE	CHTFE	1	7.104804E-03	2.577593E-05
	OTFE	O	1	2.261954E-03	1.056570E-06
	OTFE	OM	1	2.261954E-03	1.056570E-06
	OTFE	OA	1	2.261954E-03	1.380375E-06
	OTFE	OE	1	2.261954E-03	1.380375E-06
	OTFE	OW	1	2.433170E-03	1.991421E-06
	OTFE	N	1	2.347562E-03	1.596327E-06
	OTFE	NT	1	2.347562E-03	1.596327E-06
	OTFE	NL	1	2.347562E-03	1.596327E-06
	OTFE	NR	1	2.347562E-03	1.596327E-06
	OTFE	NZ	1	2.347562E-03	1.596327E-06
	OTFE	NE	1	2.347562E-03	1.596327E-06
	OTFE	C	1	2.300953E-03	2.253999E-06
	OTFE	CH0	1	2.300953E-03	2.253999E-06
	OTFE	CH1	1	2.566338E-03	2.371791E-06
	OTFE	CH2	1	3.268799E-03	2.671911E-06
	OTFE	CH3	1	3.937017E-03	3.013245E-06
	OTFE	CH4	1	5.459888E-03	7.192674E-06
	OTFE	CH2r	1	3.268799E-03	2.671911E-06
	OTFE	CR1	1	3.536086E-03	3.541122E-06
	OTFE	HC	1	4.375520E-04	1.509210E-07
	OTFE	H	1	0.000000E+00	0.000000E+00
	OTFE	DUM	1	0.000000E+00	0.000000E+00
	OTFE	S	1	4.752195E-03	4.436832E-06
	OTFE	CU1+	1	9.726020E-04	8.784093E-08
	OTFE	CU2+	1	9.726020E-04	8.784093E-08
	OTFE	FE	1	0.000000E+00	0.000000E+00
	OTFE	ZN2+	1	9.726020E-04	1.192153E-07
	OTFE	MG2+	1	3.842848E-04	7.163226E-08
	OTFE	CA2+	1	1.507652E-03	8.658939E-07
	OTFE	P	1	5.773784E-03	5.780397E-06
	OTFE	AR	1	3.764374E-03	3.850326E-06
	OTFE	F	1	1.632259E-03	1.070189E-06
	OTFE	CL	1	4.452567E-03	4.798797E-06
	OTFE	BR	1	7.909228E-03	9.928884E-06
	OTFE	CMet	1	4.480628E-03	5.398800E-06
	OTFE	OMet	1	2.261954E-03	1.871175E-06
	OTFE	NA+	1	4.222948E-04	3.312900E-07
	OTFE	CL-	1	5.382841E-03	9.541152E-06
	OTFE	CChl	1	2.439448E-03	2.473632E-06
	OTFE	CLChl	1	4.334666E-03	4.552293E-06
	OTFE	HChl	1	2.920184E-04	8.045930E-08
	OTFE	SDmso	1	4.887741E-03	5.689108E-06
	OTFE	CDmso	1	4.663258E-03	6.333774E-06
	OTFE	ODmso	1	2.266329E-03	1.063637E-06
	OTFE	CCl4	1	2.439448E-03	3.382594E-06
	OTFE	CLCl4	1	4.147280E-03	4.384316E-06
	OTFE	FTFE	1	1.632259E-03	1.227000E-06
	OTFE	CTFE	1	2.300953E-03	2.253999E-06
	OTFE	CHTFE	1	4.008832E-03	6.229479E-06
	OTFE	OTFE	1	2.261954E-03	1.505529E-06
	CUrea	O	1	3.324729E-03	3.174359E-06
	CUrea	OM	1	3.324729E-03	3.174359E-06
	CUrea	OA	1	3.324729E-03	4.147200E-06
	CUrea	OE	1	3.324729E-03	4.147200E-06
	CUrea	OW	1	3.576391E-03	5.983027E-06
	CUrea	N	1	3.450560E-03	4.796006E-06
	CUrea	NT	1	3.450560E-03	4.796006E-06
	CUrea	NL	1	3.450560E-03	4.796006E-06
	CUrea	NR	1	3.450560E-03	4.796006E-06
	CUrea	NZ	1	3.450560E-03	4.796006E-06
	CUrea	NE	1	3.450560E-03	4.796006E-06
	CUrea	C	1	3.382052E-03	6.771917E-06
	CUrea	CH0	1	3.382052E-03	6.771917E-06
	CUrea	CH1	1	3.772128E-03	7.125811E-06
	CUrea	CH2	1	4.804639E-03	8.027491E-06
	CUrea	CH3	1	5.786819E-03	9.052995E-06
	CUrea	CH4	1	8.025209E-03	2.160968E-05
	CUrea	CH2r	1	4.804639E-03	8.027491E-06
	CUrea	CR1	1	5.197511E-03	1.063895E-05
	CUrea	HC	1	6.431352E-04	4.534272E-07
	CUrea	H	1	0.000000E+00	0.000000E+00
	CUrea	DUM	1	0.000000E+00	0.000000E+00
	CUrea	S	1	6.985008E-03	1.333002E-05
	CUrea	CU1+	1	1.429578E-03	2.639094E-07
	CUrea	CU2+	1	1.429578E-03	2.639094E-07
	CUrea	FE	1	0.000000E+00	0.000000E+00
	CUrea	ZN2+	1	1.429578E-03	3.581706E-07
	CUrea	MG2+	1	5.648405E-04	2.152120E-07
	CUrea	CA2+	1	2.216020E-03	2.601492E-06
	CUrea	P	1	8.486588E-03	1.736663E-05
	CUrea	AR	1	5.533060E-03	1.156792E-05
	CUrea	F	1	2.399174E-03	3.215278E-06
	CUrea	CL	1	6.544600E-03	1.441751E-05
	CUrea	BR	1	1.162537E-02	2.983035E-05
	CUrea	CMet	1	6.585844E-03	1.622016E-05
	CUrea	OMet	1	3.324729E-03	5.621760E-06
	CUrea	NA+	1	6.207094E-04	9.953280E-07
	CUrea	CL-	1	7.911961E-03	2.866545E-05
	CUrea	CChl	1	3.585619E-03	7.431782E-06
	CUrea	CLChl	1	6.371303E-03	1.367691E-05
	CUrea	HChl	1	4.292228E-04	2.417320E-07
	CUrea	SDmso	1	7.184240E-03	1.709236E-05
	CUrea	CDmso	1	6.854283E-03	1.902920E-05
	CUrea	ODmso	1	3.331161E-03	3.195593E-06
	CUrea	CCl4	1	3.585619E-03	1.016267E-05
	CUrea	CLCl4	1	6.095873E-03	1.317224E-05
	CUrea	FTFE	1	2.399174E-03	3.686400E-06
	CUrea	CTFE	1	3.382052E-03	6.771917E-06
	CUrea	CHTFE	1	5.892377E-03	1.871585E-05
	CUrea	OTFE	1	3.324729E-03	4.523213E-06
	CUrea	CUrea	1	4.886849E-03	1.358954E-05
	OUrea	O	1	2.312367E-03	1.085761E-06
	OUrea	OM	1	2.312367E-03	1.085761E-06
	OUrea	OA	1	2.312367E-03	1.418512E-06
	OUrea	OE	1	2.312367E-03	1.418512E-06
	OUrea	OW	1	2.487399E-03	2.046441E-06
	OUrea	N	1	2.399883E-03	1.640431E-06
	OUrea	NT	1	2.399883E-03	1.640431E-06
	OUrea	NL	1	2.399883E-03	1.640431E-06
	OUrea	NR	1	2.399883E-03	1.640431E-06
	OUrea	NZ	1	2.399883E-03	1.640431E-06
	OUrea	NE	1	2.399883E-03	1.640431E-06
	OUrea	C	1	2.352236E-03	2.316273E-06
	OUrea	CH0	1	2.352236E-03	2.316273E-06
	OUrea	CH1	1	2.623535E-03	2.437320E-06
	OUrea	CH2	1	3.341653E-03	2.745731E-06
	OUrea	CH3	1	4.024764E-03	3.096496E-06
	OUrea	CH4	1	5.581576E-03	7.391396E-06
	OUrea	CH2r	1	3.341653E-03	2.745731E-06
	OUrea	CR1	1	3.614897E-03	3.638957E-06
	OUrea	HC	1	4.473040E-04	1.550907E-07
	OUrea	H	1	0.000000E+00	0.000000E+00
	OUrea	DUM	1	0.000000E+00	0.000000E+00
	OUrea	S	1	4.858110E-03	4.559414E-06
	OUrea	CU1+	1	9.942790E-04	9.026783E-08
	OUrea	CU2+	1	9.942790E-04	9.026783E-08
	OUrea	FE	1	0.000000E+00	0.000000E+00
	OUrea	ZN2+	1	9.942790E-04	1.225090E-07
	OUrea	MG2+	1	3.928496E-04	7.361134E-08
	OUrea	CA2+	1	1.541254E-03	8.898171E-07
	OUrea	P	1	5.902468E-03	5.940100E-06
	OUrea	AR	1	3.848273E-03	3.956704E-06
	OUrea	F	1	1.668638E-03	1.099757E-06
	OUrea	CL	1	4.551804E-03	4.931380E-06
	OUrea	BR	1	8.085506E-03	1.020320E-05
	OUrea	CMet	1	4.580490E-03	5.547960E-06
	OUrea	OMet	1	2.312367E-03	1.922873E-06
	OUrea	NA+	1	4.317067E-04	3.404430E-07
	OUrea	CL-	1	5.502812E-03	9.804758E-06
	OUrea	CChl	1	2.493817E-03	2.541974E-06
	OUrea	CLChl	1	4.431275E-03	4.678065E-06
	OUrea	HChl	1	2.985268E-04	8.268226E-08
	OUrea	SDmso	1	4.996677E-03	5.846289E-06
	OUrea	CDmso	1	4.767191E-03	6.508766E-06
	OUrea	ODmso	1	2.316840E-03	1.093024E-06
	OUrea	CCl4	1	2.493817E-03	3.476049E-06
	OUrea	CLCl4	1	4.239713E-03	4.505448E-06
	OUrea	FTFE	1	1.668638E-03	1.260900E-06
	OUrea	CTFE	1	2.352236E-03	2.316273E-06
	OUrea	CHTFE	1	4.098180E-03	6.401589E-06
	OUrea	OTFE	1	2.312367E-03	1.547124E-06
	OUrea	CUrea	1	3.398830E-03	4.648182E-06
	OUrea	OUrea	1	2.363904E-03	1.589869E-06
	NUrea	O	1	2.753867E-03	1.711608E-06
	NUrea	OM	1	2.753867E-03	1.711608E-06
	NUrea	OA	1	2.753867E-03	2.236162E-06
	NUrea	OE	1	2.753867E-03	2.236162E-06
	NUrea	OW	1	2.962317E-03	3.226037E-06
	NUrea	N	1	2.858092E-03	2.585998E-06
	NUrea	NT	1	2.858092E-03	2.585998E-06
	NUrea	NL	1	2.858092E-03	2.585998E-06
	NUrea	NR	1	2.858092E-03	2.585998E-06
	NUrea	NZ	1	2.858092E-03	2.585998E-06
	NUrea	NE	1	2.858092E-03	2.585998E-06
	NUrea	C	1	2.801347E-03	3.651405E-06
	NUrea	CH0	1	2.801347E-03	3.651405E-06
	NUrea	CH1	1	3.124446E-03	3.842224E-06
	NUrea	CH2	1	3.979673E-03	4.328408E-06
	NUrea	CH3	1	4.793210E-03	4.881358E-06
	NUrea	CH4	1	6.647264E-03	1.165190E-05
	NUrea	CH2r	1	3.979673E-03	4.328408E-06
	NUrea	CR1	1	4.305088E-03	5.736502E-06
	NUrea	HC	1	5.327076E-04	2.444871E-07
	NUrea	H	1	0.000000E+00	0.000000E+00
	NUrea	DUM	1	0.000000E+00	0.000000E+00
	NUrea	S	1	5.785668E-03	7.187523E-06
	NUrea	CU1+	1	1.184116E-03	1.422994E-07
	NUrea	CU2+	1	1.184116E-03	1.422994E-07
	NUrea	FE	1	0.000000E+00	0.000000E+00
	NUrea	ZN2+	1	1.184116E-03	1.931249E-07
	NUrea	MG2+	1	4.678562E-04	1.160419E-07
	NUrea	CA2+	1	1.835525E-03	1.402720E-06
	NUrea	P	1	7.029424E-03	9.364055E-06
	NUrea	AR	1	4.583022E-03	6.237403E-06
	NUrea	F	1	1.987231E-03	1.733672E-06
	NUrea	CL	1	5.420879E-03	7.773895E-06
	NUrea	BR	1	9.629269E-03	1.608447E-05
	NUrea	CMet	1	5.455042E-03	8.745880E-06
	NUrea	OMet	1	2.753867E-03	3.031242E-06
	NUrea	NA+	1	5.141323E-04	5.366790E-07
	NUrea	CL-	1	6.553462E-03	1.545636E-05
	NUrea	CChl	1	2.969961E-03	4.007203E-06
	NUrea	CLChl	1	5.277337E-03	7.374566E-06
	NUrea	HChl	1	3.555244E-04	1.303414E-07
	NUrea	SDmso	1	5.950691E-03	9.216170E-06
	NUrea	CDmso	1	5.677389E-03	1.026051E-05
	NUrea	ODmso	1	2.759194E-03	1.723058E-06
	NUrea	CCl4	1	2.969961E-03	5.479691E-06
	NUrea	CLCl4	1	5.049200E-03	7.102450E-06
	NUrea	FTFE	1	1.987231E-03	1.987700E-06
	NUrea	CTFE	1	2.801347E-03	3.651405E-06
	NUrea	CHTFE	1	4.880644E-03	1.009155E-05
	NUrea	OTFE	1	2.753867E-03	2.438908E-06
	NUrea	CUrea	1	4.047767E-03	7.327457E-06
	NUrea	OUrea	1	2.815244E-03	2.506291E-06
	NUrea	NUrea	1	3.352757E-03	3.950951E-06
	CH3p	O	1	3.937017E-03	2.114674E-06
	CH3p	OM	1	3.937017E-03	2.114674E-06
	CH3p	OA	1	3.937017E-03	2.762755E-06
	CH3p	OE	1	3.937017E-03	2.762755E-06
	CH3p	OW	1	4.235025E-03	3.985734E-06
	CH3p	N	1	4.086021E-03	3.194972E-06
	CH3p	NT	1	4.086021E-03	3.194972E-06
	CH3p	NL	1	4.086021E-03	3.194972E-06
	CH3p	NR	1	4.086021E-03	3.194972E-06
	CH3p	NZ	1	4.086021E-03	3.194972E-06
	CH3p	NE	1	4.086021E-03	3.194972E-06
	CH3p	C	1	4.004896E-03	4.511272E-06
	CH3p	CH0	1	4.004896E-03	4.511272E-06
	CH3p	CH1	1	4.466809E-03	4.747027E-06
	CH3p	CH2	1	5.689469E-03	5.347702E-06
	CH3p	CH3	1	6.852528E-03	6.030865E-06
	CH3p	CH4	1	9.503144E-03	1.439579E-05
	CH3p	CH2r	1	5.689469E-03	5.347702E-06
	CH3p	CR1	1	6.154693E-03	7.087387E-06
	CH3p	HC	1	7.615760E-04	3.020612E-07
	CH3p	H	1	0.000000E+00	0.000000E+00
	CH3p	DUM	1	0.000000E+00	0.000000E+00
	CH3p	S	1	8.271378E-03	8.880108E-06
	CH3p	CU1+	1	1.692851E-03	1.758094E-07
	CH3p	CU2+	1	1.692851E-03	1.758094E-07
	CH3p	FE	1	0.000000E+00	0.000000E+00
	CH3p	ZN2+	1	1.692851E-03	2.386038E-07
	CH3p	MG2+	1	6.688624E-04	1.433686E-07
	CH3p	CA2+	1	2.624126E-03	1.733045E-06
	CH3p	P	1	1.004949E-02	1.156919E-05
	CH3p	AR	1	6.552037E-03	7.706244E-06
	CH3p	F	1	2.841010E-03	2.141933E-06
	CH3p	CL	1	7.749864E-03	9.604563E-06
	CH3p	BR	1	1.376631E-02	1.987219E-05
	CH3p	CMet	1	7.798704E-03	1.080544E-05
	CH3p	OMet	1	3.937017E-03	3.745068E-06
	CH3p	NA+	1	7.350202E-04	6.630611E-07
	CH3p	CL-	1	9.369040E-03	1.909616E-05
	CH3p	CChl	1	4.245952E-03	4.950857E-06
	CH3p	CLChl	1	7.544652E-03	9.111197E-06
	CH3p	HChl	1	5.082692E-04	1.610354E-07
	CH3p	SDmso	1	8.507301E-03	1.138648E-05
	CH3p	CDmso	1	8.116579E-03	1.267675E-05
	CH3p	ODmso	1	3.944633E-03	2.128819E-06
	CH3p	CCl4	1	4.245952E-03	6.770100E-06
	CH3p	CLCl4	1	7.218499E-03	8.775000E-06
	CH3p	FTFE	1	2.841010E-03	2.455782E-06
	CH3p	CTFE	1	4.004896E-03	4.511272E-06
	CH3p	CHTFE	1	6.977526E-03	1.246801E-05
	CH3p	OTFE	1	3.937017E-03	3.013245E-06
	CH3p	CUrea	1	5.786819E-03	9.052995E-06
	CH3p	OUrea	1	4.024764E-03	3.096496E-06
	CH3p	NUrea	1	4.793210E-03	4.881358E-06
	CH3p	CH3p	1	6.852528E-03	6.030865E-06
	SI	O	1	5.773784E-03	4.056642E-06
	SI	OM	1	5.773784E-03	4.056642E-06
	SI	OA	1	5.773784E-03	5.299875E-06
	SI	OE	1	5.773784E-03	5.299875E-06
	SI	OW	1	6.210824E-03	7.645953E-06
	SI	N	1	5.992304E-03	6.129011E-06
	SI	NT	1	5.992304E-03	6.129011E-06
	SI	NL	1	5.992304E-03	6.129011E-06
	SI	NR	1	5.992304E-03	6.129011E-06
	SI	NZ	1	5.992304E-03	6.129011E-06
	SI	NE	1	5.992304E-03	6.129011E-06
	SI	C	1	5.873332E-03	8.654107E-06
	SI	CH0	1	5.873332E-03	8.654107E-06
	SI	CH1	1	6.550744E-03	9.106363E-06
	SI	CH2	1	8.343822E-03	1.025866E-05
	SI	CH3	1	1.004949E-02	1.156919E-05
	SI	CH4	1	1.393672E-02	2.761588E-05
	SI	CH2r	1	8.343822E-03	1.025866E-05
	SI	CR1	1	9.026090E-03	1.359595E-05
	SI	HC	1	1.116880E-03	5.794530E-07
	SI	H	1	0.000000E+00	0.000000E+00
	SI	DUM	1	0.000000E+00	0.000000E+00
	SI	S	1	1.213029E-02	1.703498E-05
	SI	CU1+	1	2.482630E-03	3.372605E-07
	SI	CU2+	1	2.482630E-03	3.372605E-07
	SI	FE	1	0.000000E+00	0.000000E+00
	SI	ZN2+	1	2.482630E-03	4.577208E-07
	SI	MG2+	1	9.809120E-04	2.750282E-07
	SI	CA2+	1	3.848380E-03	3.324553E-06
	SI	P	1	1.473796E-02	2.219352E-05
	SI	AR	1	9.608810E-03	1.478312E-05
	SI	F	1	4.166448E-03	4.108934E-06
	SI	CL	1	1.136547E-02	1.842472E-05
	SI	BR	1	2.018882E-02	3.812141E-05
	SI	CMet	1	1.143709E-02	2.072840E-05
	SI	OMet	1	5.773784E-03	7.184275E-06
	SI	NA+	1	1.077935e-03	1.271970e-06
	SI	CL-	1	1.374005e-02	3.663274e-05
	SI	CChl	1	6.226849E-03	9.497376E-06
	SI	CLChl	1	1.106452E-02	1.747828E-05
	SI	HChl	1	7.453960E-04	3.089191E-07
	SI	SDmso	1	1.247628E-02	2.184302E-05
	SI	CDmso	1	1.190327E-02	2.431818E-05
	SI	ODmso	1	5.784953E-03	4.083778E-06
	SI	CCl4	1	6.226849E-03	1.298729E-05
	SI	CLCl4	1	1.058620E-02	1.683335E-05
	SI	FTFE	1	4.166448E-03	4.711000E-06
	SI	CTFE	1	5.873332E-03	8.654107E-06
	SI	CHTFE	1	1.023281E-02	2.391775E-05
	SI	OTFE	1	5.773784E-03	5.780397E-06
	SI	CUrea	1	8.486588E-03	1.736663E-05
	SI	OUrea	1	5.902468E-03	5.940100E-06
	SI	NUrea	1	7.029424E-03	9.364055E-06
	SI	CH3p	1	1.004949E-02	1.156919E-05
	SI	SI	1	1.473796E-02	2.219352E-05
; ### Lipids ###
    CH3L        O  1  0.0039370168  2.11467390e-06 ;  D. Lousa (20110906 - Poger JCC 2010 1117-1125)
    CH3L       OM  1  0.0039370168  2.11467390e-06 ;  D. Lousa (20110906 - Poger JCC 2010 1117-1125)
    CH3L       OA  1  0.0039370168  2.76275480e-06 ;  D. Lousa (20110906 - Poger JCC 2010 1117-1125)
    CH3L       OE  1  0.0039370168  2.76275480e-06 ;  D. Lousa (20110906 - Poger JCC 2010 1117-1125)
    CH3L       OW  1  0.0042350248  3.98573420e-06 ;  D. Lousa (20110906 - Poger JCC 2010 1117-1125)
    CH3L        N  1  0.0040860208  3.19497240e-06 ;  D. Lousa (20110906 - Poger JCC 2010 1117-1125)
    CH3L       NT  1  0.0040860208  3.19497240e-06 ;  D. Lousa (20110906 - Poger JCC 2010 1117-1125)
    CH3L       NL  1  0.0040860208  3.19497240e-06 ;  D. Lousa (20110906 - Poger JCC 2010 1117-1125)
    CH3L       NR  1  0.0040860208  3.19497240e-06 ;  D. Lousa (20110906 - Poger JCC 2010 1117-1125)
    CH3L       NZ  1  0.0040860208  3.19497240e-06 ;  D. Lousa (20110906 - Poger JCC 2010 1117-1125)
    CH3L       NE  1  0.0040860208  3.19497240e-06 ;  D. Lousa (20110906 - Poger JCC 2010 1117-1125)
    CH3L        C  1  0.0040048964  4.51127150e-06 ;  D. Lousa (20110906 - Poger JCC 2010 1117-1125)
    CH3L      CH0  1  0.0040048964  4.51127150e-06 ;  D. Lousa (20110906 - Poger JCC 2010 1117-1125)
    CH3L      CH1  1  0.0044668088  4.74702660e-06 ;  D. Lousa (20110906 - Poger JCC 2010 1117-1125)
    CH3L      CH2  1  0.0056894694  5.34770200e-06 ;  D. Lousa (20110906 - Poger JCC 2010 1117-1125)
    CH3L      CH3  1  0.0068525284  6.03086520e-06 ;  D. Lousa (20110906 - Poger JCC 2010 1117-1125)
     CH4     CH3L  1  0.0095031440  1.43957940e-05 ; D. Lousa (20110906 - Poger JCC 2010 1117-1125)
    CH2r     CH3L  1  0.0056894694  5.34770200e-06 ; D. Lousa (20110906 - Poger JCC 2010 1117-1125)
     CR1     CH3L  1  0.0061546930  7.08738690e-06 ; D. Lousa (20110906 - Poger JCC 2010 1117-1125)
      HC     CH3L  1  0.0007615760  3.02061190e-07 ; D. Lousa (20110906 - Poger JCC 2010 1117-1125)
       H     CH3L  1  0.0000000000  0.00000000e+00 ; D. Lousa (20110906 - Poger JCC 2010 1117-1125)
     DUM     CH3L  1  0.0000000000  0.00000000e+00 ; D. Lousa (20110906 - Poger JCC 2010 1117-1125)
       S     CH3L  1  0.0082713776  8.88010770e-06 ; D. Lousa (20110906 - Poger JCC 2010 1117-1125)
    CU1+     CH3L  1  0.0016928510  1.75809430e-07 ; D. Lousa (20110906 - Poger JCC 2010 1117-1125)
    CU2+     CH3L  1  0.0016928510  1.75809430e-07 ; D. Lousa (20110906 - Poger JCC 2010 1117-1125)
      FE     CH3L  1  0.0000000000  0.00000000e+00 ; D. Lousa (20110906 - Poger JCC 2010 1117-1125)
    ZN2+     CH3L  1  0.0016928510  2.38603780e-07 ; D. Lousa (20110906 - Poger JCC 2010 1117-1125)
    MG2+     CH3L  1  0.0006688624  1.43368550e-07 ; D. Lousa (20110906 - Poger JCC 2010 1117-1125)
    CA2+     CH3L  1  0.0026241260  1.73304540e-06 ; D. Lousa (20110906 - Poger JCC 2010 1117-1125)
       P     CH3L  1  0.0100494920  1.15691890e-05 ; D. Lousa (20110906 - Poger JCC 2010 1117-1125)
      AR     CH3L  1  0.0065520370  7.70624390e-06 ; D. Lousa (20110906 - Poger JCC 2010 1117-1125)
       F     CH3L  1  0.0028410096  2.14193310e-06 ; D. Lousa (20110906 - Poger JCC 2010 1117-1125)
      CL     CH3L  1  0.0077498636  9.60456340e-06 ; D. Lousa (20110906 - Poger JCC 2010 1117-1125)
      BR     CH3L  1  0.0137663140  1.98721880e-05 ; D. Lousa (20110906 - Poger JCC 2010 1117-1125)
    CMet     CH3L  1  0.0077987038  1.08054410e-05 ; D. Lousa (20110906 - Poger JCC 2010 1117-1125)
    OMet     CH3L  1  0.0039370168  3.74506760e-06 ; D. Lousa (20110906 - Poger JCC 2010 1117-1125)
    CChl     CH3L  1  0.0042459518  4.95085650e-06 ; D. Lousa (20110906 - Poger JCC 2010 1117-1125)
   CLChl     CH3L  1  0.0075446520  9.11119680e-06 ; D. Lousa (20110906 - Poger JCC 2010 1117-1125)
    HChl     CH3L  1  0.0005082692  1.61035450e-07 ; D. Lousa (20110906 - Poger JCC 2010 1117-1125)
   SDmso     CH3L  1  0.0085073006  1.13864790e-05 ; D. Lousa (20110906 - Poger JCC 2010 1117-1125)
   CDmso     CH3L  1  0.0081165790  1.26767470e-05 ; D. Lousa (20110906 - Poger JCC 2010 1117-1125)
   ODmso     CH3L  1  0.0039446326  2.12881920e-06 ; D. Lousa (20110906 - Poger JCC 2010 1117-1125)
    CCl4     CH3L  1  0.0042459518  6.77009980e-06 ; D. Lousa (20110906 - Poger JCC 2010 1117-1125)
   CLCl4     CH3L  1  0.0072184988  8.77500020e-06 ; D. Lousa (20110906 - Poger JCC 2010 1117-1125)
    FTFE     CH3L  1  0.0028410096  2.45578200e-06 ; D. Lousa (20110906 - Poger JCC 2010 1117-1125)
    CTFE     CH3L  1  0.0040048964  4.51127150e-06 ; D. Lousa (20110906 - Poger JCC 2010 1117-1125)
   CHTFE     CH3L  1  0.0069775262  1.24680050e-05 ; D. Lousa (20110906 - Poger JCC 2010 1117-1125)
    OTFE     CH3L  1  0.0039370168  3.01324450e-06 ; D. Lousa (20110906 - Poger JCC 2010 1117-1125)
   CUrea     CH3L  1  0.0057868187  9.05299480e-06 ; D. Lousa (20110906 - Poger JCC 2010 1117-1125)
   OUrea     CH3L  1  0.0040247636  3.09649550e-06 ; D. Lousa (20110906 - Poger JCC 2010 1117-1125)
   NUrea     CH3L  1  0.0047932103  4.88135790e-06 ; D. Lousa (20110906 - Poger JCC 2010 1117-1125)
      SI     CH3L  1  0.0100494920  1.15691890e-05 ; D. Lousa (20110906 - Poger JCC 2010 1117-1125)
     OML        O  1  0.0022619536  7.41493210e-07 ; D. Lousa (20110906 - Poger JCC 2010 1117-1125)
     OML       OM  1  0.0022619536  7.41493210e-07 ; D. Lousa (20110906 - Poger JCC 2010 1117-1125)
     OML      OML  1  0.0022619536  7.41493210e-07 ; D. Lousa (20110906 - Poger JCC 2010 1117-1125)
      OA      OML  1  0.0022619536  9.68737500e-07 ;D. Lousa (20110906 - Poger JCC 2010 1117-1125)
      OE      OML  1  0.0022619536  9.68737500e-07 ;D. Lousa (20110906 - Poger JCC 2010 1117-1125)
      OW      OML  1  0.0024331696  1.39756530e-06 ;D. Lousa (20110906 - Poger JCC 2010 1117-1125)
       N      OML  1  0.0023475616  1.12029110e-06 ;D. Lousa (20110906 - Poger JCC 2010 1117-1125)
      NT      OML  1  0.0023475616  1.12029110e-06 ;D. Lousa (20110906 - Poger JCC 2010 1117-1125)
      NL      OML  1  0.0023475616  1.12029110e-06 ;D. Lousa (20110906 - Poger JCC 2010 1117-1125)
      NR      OML  1  0.0023475616  1.12029110e-06 ;D. Lousa (20110906 - Poger JCC 2010 1117-1125)
      NZ      OML  1  0.0023475616  1.12029110e-06 ;D. Lousa (20110906 - Poger JCC 2010 1117-1125)
      NE      OML  1  0.0023475616  1.12029110e-06 ;D. Lousa (20110906 - Poger JCC 2010 1117-1125)
       C      OML  1  0.0023009528  1.58184070e-06 ;D. Lousa (20110906 - Poger JCC 2010 1117-1125)
     CH0      OML  1  0.0023009528  1.58184070e-06 ;D. Lousa (20110906 - Poger JCC 2010 1117-1125)
     CH1      OML  1  0.0025663376  1.66450630e-06 ;D. Lousa (20110906 - Poger JCC 2010 1117-1125)
     CH2      OML  1  0.0032687988  1.87512830e-06 ;D. Lousa (20110906 - Poger JCC 2010 1117-1125)
     CH3      OML  1  0.0039370168  2.11467390e-06 ;D. Lousa (20110906 - Poger JCC 2010 1117-1125)
     CH4      OML  1  0.0054598880  5.04776820e-06 ;D. Lousa (20110906 - Poger JCC 2010 1117-1125)
    CH2r      OML  1  0.0032687988  1.87512830e-06 ;D. Lousa (20110906 - Poger JCC 2010 1117-1125)
     CR1      OML  1  0.0035360860  2.48513460e-06 ;D. Lousa (20110906 - Poger JCC 2010 1117-1125)
      HC      OML  1  0.0004375520  1.05915300e-07 ;D. Lousa (20110906 - Poger JCC 2010 1117-1125)
       H      OML  1  0.0000000000  0.00000000e+00 ;D. Lousa (20110906 - Poger JCC 2010 1117-1125)
     DUM      OML  1  0.0000000000  0.00000000e+00 ;D. Lousa (20110906 - Poger JCC 2010 1117-1125)
       S      OML  1  0.0047521952  3.11373760e-06 ;D. Lousa (20110906 - Poger JCC 2010 1117-1125)
    CU1+      OML  1  0.0009726020  6.16461490e-08 ;D. Lousa (20110906 - Poger JCC 2010 1117-1125)
    CU2+      OML  1  0.0009726020  6.16461490e-08 ;D. Lousa (20110906 - Poger JCC 2010 1117-1125)
      FE      OML  1  0.0000000000  0.00000000e+00 ;D. Lousa (20110906 - Poger JCC 2010 1117-1125)
    ZN2+      OML  1  0.0009726020  8.36644760e-08 ;D. Lousa (20110906 - Poger JCC 2010 1117-1125)
    MG2+      OML  1  0.0003842848  5.02710180e-08 ;D. Lousa (20110906 - Poger JCC 2010 1117-1125)
    CA2+      OML  1  0.0015076520  6.07678270e-07 ;D. Lousa (20110906 - Poger JCC 2010 1117-1125)
       P      OML  1  0.0057737840  4.05664210e-06 ;D. Lousa (20110906 - Poger JCC 2010 1117-1125)
      AR      OML  1  0.0037643740  2.70213180e-06 ;D. Lousa (20110906 - Poger JCC 2010 1117-1125)
       F      OML  1  0.0016322592  7.51051420e-07 ;D. Lousa (20110906 - Poger JCC 2010 1117-1125)
      CL      OML  1  0.0044525672  3.36776210e-06 ;D. Lousa (20110906 - Poger JCC 2010 1117-1125)
      BR      OML  1  0.0079092280  6.96802120e-06 ;D. Lousa (20110906 - Poger JCC 2010 1117-1125)
    CMet      OML  1  0.0044806276  3.78884000e-06 ;D. Lousa (20110906 - Poger JCC 2010 1117-1125)
    OMet      OML  1  0.0022619536  1.31317750e-06 ;D. Lousa (20110906 - Poger JCC 2010 1117-1125)
    CChl      OML  1  0.0024394475  1.73597760e-06 ;D. Lousa (20110906 - Poger JCC 2010 1117-1125)
   CLChl      OML  1  0.0043346660  3.19476710e-06 ;D. Lousa (20110906 - Poger JCC 2010 1117-1125)
    HChl      OML  1  0.0002920184  5.64657710e-08 ;D. Lousa (20110906 - Poger JCC 2010 1117-1125)
   SDmso      OML  1  0.0048877412  3.99257630e-06 ;D. Lousa (20110906 - Poger JCC 2010 1117-1125)
   CDmso      OML  1  0.0046632580  4.44499820e-06 ;D. Lousa (20110906 - Poger JCC 2010 1117-1125)
   ODmso      OML  1  0.0022663291  7.46453150e-07 ;D. Lousa (20110906 - Poger JCC 2010 1117-1125)
    CCl4      OML  1  0.0024394475  2.37388050e-06 ;D. Lousa (20110906 - Poger JCC 2010 1117-1125)
   CLCl4      OML  1  0.0041472796  3.07688250e-06 ;D. Lousa (20110906 - Poger JCC 2010 1117-1125)
    FTFE      OML  1  0.0016322592  8.61100000e-07 ;D. Lousa (20110906 - Poger JCC 2010 1117-1125)
    CTFE      OML  1  0.0023009528  1.58184070e-06 ;D. Lousa (20110906 - Poger JCC 2010 1117-1125)
   CHTFE      OML  1  0.0040088324  4.37180470e-06 ;D. Lousa (20110906 - Poger JCC 2010 1117-1125)
    OTFE      OML  1  0.0022619536  1.05656970e-06 ;D. Lousa (20110906 - Poger JCC 2010 1117-1125)
   CUrea      OML  1  0.0033247294  3.17435900e-06 ;D. Lousa (20110906 - Poger JCC 2010 1117-1125)
   OUrea      OML  1  0.0023123672  1.08576100e-06 ;D. Lousa (20110906 - Poger JCC 2010 1117-1125)
   NUrea      OML  1  0.0027538667  1.71160850e-06 ;D. Lousa (20110906 - Poger JCC 2010 1117-1125)
      SI      OML  1  0.0057737840  4.05664210e-06 ;D. Lousa (20110906 - Poger JCC 2010 1117-1125)
       O       OL  1  0.0022619536  7.4149321e-07
      OM       OL  1  0.0022619536  7.4149321e-07
      OA       OL  1  0.0022619536  9.687375e-07
      OE       OL  1  0.0022619536  9.687375e-07
      OW       OL  1  0.0024331696  1.3975653e-06
       N       OL  1  0.0023475616  1.1202911e-06
      NT       OL  1  0.0023475616  1.1202911e-06
      NL       OL  1  0.0023475616  1.1202911e-06
      NR       OL  1  0.0023475616  1.1202911e-06
      NZ       OL  1  0.0023475616  1.1202911e-06
      NE       OL  1  0.0023475616  1.1202911e-06
       C       OL  1  0.0023009528  1.5818407e-06
     CH0       OL  1  0.0023009528  1.5818407e-06
     CH1       OL  1  0.0025663376  1.6645063e-06
     CH2       OL  1  0.0032687988  1.8751283e-06
     CH3       OL  1  0.0039370168  2.1146739e-06
     CH4       OL  1  0.005459888  5.0477682e-06
    CH2r       OL  1  0.0032687988  1.8751283e-06
     CR1       OL  1  0.003536086  2.4851346e-06
      HC       OL  1  0.000437552  1.059153e-07
       H       OL  1           0           0
     DUM       OL  1           0           0
       S       OL  1  0.0047521952  3.1137376e-06
    CU1+       OL  1  0.000972602  6.1646149e-08
    CU2+       OL  1  0.000972602  6.1646149e-08
      FE       OL  1           0           0
    ZN2+       OL  1  0.000972602  8.3664476e-08
    MG2+       OL  1  0.0003842848  5.0271018e-08
    CA2+       OL  1  0.001507652  6.0767827e-07
       P       OL  1  0.005773784  4.0566421e-06
      AR       OL  1  0.003764374  2.7021318e-06
       F       OL  1  0.0016322592  7.5105142e-07
      CL       OL  1  0.0044525672  3.3677621e-06
      BR       OL  1  0.007909228  6.9680212e-06
    CMet       OL  1  0.0044806276  3.78884e-06
    OMet       OL  1  0.0022619536  1.3131775e-06
    CChl       OL  1  0.0024394475  1.7359776e-06
   CLChl       OL  1  0.004334666  3.1947671e-06
    HChl       OL  1  0.0002920184  5.6465771e-08
   SDmso       OL  1  0.0048877412  3.9925763e-06
   CDmso       OL  1  0.004663258  4.4449982e-06
   ODmso       OL  1  0.0022663291  7.4645315e-07
    CCl4       OL  1  0.0024394475  2.3738805e-06
   CLCl4       OL  1  0.0041472796  3.0768825e-06
    FTFE       OL  1  0.0016322592   8.611e-07
    CTFE       OL  1  0.0023009528  1.5818407e-06
   CHTFE       OL  1  0.0040088324  4.3718047e-06
    OTFE       OL  1  0.0022619536  1.0565697e-06
   CUrea       OL  1  0.0033247294  3.174359e-06
   OUrea       OL  1  0.0023123672  1.085761e-06
   NUrea       OL  1  0.0027538667  1.7116085e-06
      SI       OL  1  0.005773784  4.0566421e-06
     OAL        O  1  0.0022619536  9.687375e-07
     OAL       OM  1  0.0022619536  9.687375e-07
     OAL       OA  1  0.0022619536  1.265625e-06
      OE      OAL  1  0.0022619536  1.265625e-06
      OW      OAL  1  0.0024331696  1.825875e-06
       N      OAL  1  0.0023475616  1.463625e-06
      NT      OAL  1  0.0023475616  1.463625e-06
      NL      OAL  1  0.0023475616  1.463625e-06
      NR      OAL  1  0.0023475616  1.463625e-06
      NZ      OAL  1  0.0023475616  1.463625e-06
      NE      OAL  1  0.0023475616  1.463625e-06
       C      OAL  1  0.0023009528  2.066625e-06
     CH0      OAL  1  0.0023009528  2.066625e-06
     CH1      OAL  1  0.0025663376  2.174625e-06
     CH2      OAL  1  0.0032687988  2.4497959e-06
     CH3      OAL  1  0.0039370168  2.7627548e-06
     CH4      OAL  1  0.005459888  6.59475e-06
    CH2r      OAL  1  0.0032687988  2.4497959e-06
     CR1      OAL  1  0.003536086  3.24675e-06
      HC      OAL  1  0.000437552  1.38375e-07
       H      OAL  1           0           0
     DUM      OAL  1           0           0
       S      OAL  1  0.0047521952   4.068e-06
    CU1+      OAL  1  0.000972602  8.053875e-08
    CU2+      OAL  1  0.000972602  8.053875e-08
      FE      OAL  1           0           0
    ZN2+      OAL  1  0.000972602  1.09305e-07
    MG2+      OAL  1  0.0003842848  6.56775e-08
    CA2+      OAL  1  0.001507652  7.939125e-07
       P      OAL  1  0.005773784  5.299875e-06
      AR      OAL  1  0.003764374  3.53025e-06
       F      OAL  1  0.0016322592  9.81225e-07
      CL      OAL  1  0.0044525672  4.399875e-06
      BR      OAL  1  0.007909228  9.1035e-06
    CMet      OAL  1  0.0044806276    4.95e-06
    OMet      OAL  1  0.0022619536  1.715625e-06
    CChl      OAL  1  0.0024394475   2.268e-06
   CLChl      OAL  1  0.004334666  4.1738625e-06
    HChl      OAL  1  0.0002920184  7.377075e-08
   SDmso      OAL  1  0.0048877412  5.216175e-06
   CDmso      OAL  1  0.004663258  5.80725e-06
   ODmso      OAL  1  0.0022663291  9.752175e-07
    CCl4      OAL  1  0.0024394475  3.1014e-06
   CLCl4      OAL  1  0.0041472796  4.01985e-06
    FTFE      OAL  1  0.0016322592   1.125e-06
    CTFE      OAL  1  0.0023009528  2.066625e-06
   CHTFE      OAL  1  0.0040088324  5.711625e-06
    OTFE      OAL  1  0.0022619536  1.380375e-06
   CUrea      OAL  1  0.0033247294  4.1472e-06
   OUrea      OAL  1  0.0023123672  1.4185125e-06
   NUrea      OAL  1  0.0027538667  2.2361625e-06
      SI      OAL  1  0.005773784  5.299875e-06
; Cross lipid terms
     NA+     CH3L  1  0.0007350202  6.63061140e-07 
     NA+       OL  1  4.22294752e-04  2.32497000e-07 ; D. Lousa (20110906 - Reif JCP 2011 144104-144125)
     NA+      OML  1  4.22294752e-04  2.32497000e-07 ; D. Lousa (20110906 - Reif JCP 2011 144104-144125)
     NA+      OAL  1  4.22294752e-04  3.03750000e-07 ; D. Lousa (20110906 - Reif JCP 2011 144104-144125)
     CL-       OL  1  5.38284080e-03  6.69591360e-06 ; D. Lousa (20110906 - Reif JCP 2011 144104-144125)
     CL-      OML  1  5.38284080e-03  6.69591360e-06 ; D. Lousa (20110906 - Reif JCP 2011 144104-144125)
     CL-      OAL  1  5.38284080e-03  8.74800000e-06 ; D. Lousa (20110906 - Reif JCP 2011 144104-144125)
     CL-     CH3L  1  0.0093690404  1.90961608e-05
    CH3L     CH3L  1  0.0068525284  6.0308652e-06
     OML      OML  1  0.0022619536  7.4149321e-07
     OAL      OAL  1  0.0022619536  1.265625e-06
     OML       OL  1  0.0022619536  7.4149321e-07
     OAL       OL  1  0.0022619536  9.687375e-07
     OAL      OML  1  0.0022619536  9.687375e-07
      OL       OL  1  0.0022619536       1e-06     
    CH3L      OML  1  0.0039370168  2.1146739e-06
    CH3L      OAL  1  0.0039370168  2.7627548e-06
    CH3L       OL  1  0.0039370168  2.1146739e-06
; i-4 interaction involving iodine (from ATB)
   CLCl4        I 1  0.0186172       4.352158e-05   
   CUrea        I 1  0.01492578      4.490035e-05   
    CU2+        I 1  0.004366075     8.719662e-07   
    ZN2+        I 1  0.004366075     1.183409e-06   
       O        I 1  0.01015406      1.04882e-05    
      NR        I 1  0.01053836      1.584618e-05   
   ODmso        I 1  0.01017327      1.055835e-05   
    HChl        I 1  0.00131089      7.986913e-07   
     CL-        I 1  0.02416393      9.471168e-05   
    CCl4        I 1  0.01095041      3.357782e-05   
    CChl        I 1  0.01095041      2.455488e-05   
      OE        I 1  0.01015406      1.37025e-05    
       C        I 1  0.01032913      2.237466e-05   
      BR        I 1  0.03550505      9.856056e-05   
   NUrea        I 1  0.01236165      2.421019e-05   
      NT        I 1  0.01053836      1.584618e-05   
     CR1        I 1  0.01587372      3.515148e-05   
       S        I 1  0.02133292      4.404288e-05   
    CH3p        I 1  0.01767353      2.991164e-05   
       H        I 1  0               0              
    CA2+        I 1  0.00676795      8.595426e-06   
       F        I 1  0.00732732      1.06234e-05    
       N        I 1  0.01053836      1.584618e-05   
     CH0        I 1  0.01032913      2.237466e-05   
   CLChl        I 1  0.01945839      4.518902e-05   
    FTFE        I 1  0.00732732      1.218e-05      
      SI        I 1  0.0259189       5.737998e-05   
   CDmso        I 1  0.02093367      6.287316e-05   
     CH4        I 1  0.0245098       7.139916e-05   
      FE        I 1  0               0              
    CTFE        I 1  0.01032913      2.237466e-05   
      OA        I 1  0.01015406      1.37025e-05    
      OW        I 1  0.01092266      1.976814e-05   
     CH2        I 1  0.01467385      2.652317e-05   
   SDmso        I 1  0.02194139      5.647379e-05   
     DUM        I 1  0               0              
     CH1        I 1  0.01152046      2.354394e-05   
   CHTFE        I 1  0.01799592      6.183786e-05   
      NL        I 1  0.01053836      1.584618e-05   
      AR        I 1  0.01689853      3.822084e-05   
    CH2r        I 1  0.01467385      2.652317e-05   
     NA+        I 1  0.00189588      3.2886e-06     
    OTFE        I 1  0.01015406      1.494486e-05   
    OMet        I 1  0.01015406      1.85745e-05    
    CU1+        I 1  0.004366075     8.719662e-07   
   OUrea        I 1  0.01038037      1.535776e-05   
    CMet        I 1  0.02011384      5.3592e-05     
      NZ        I 1  0.01053836      1.584618e-05   
     CH3        I 1  0.01767353      2.991164e-05   
       P        I 1  0.0259189       5.737998e-05   
      NE        I 1  0.01053836      1.584618e-05   
    MG2+        I 1  0.00172508      7.110684e-07   
      CL        I 1  0.01998787      4.763598e-05   
      OM        I 1  0.01015406      1.04882e-05    
      HC        I 1  0.0019642       1.49814e-06    
       I        I 1  0.04558225      0.0001483524   
; i-4 interaction involving iodine with ExtraPoint (from ATB) - C12 Type B (Oostenbrink, C., Villa, A., Mark, A.E. and Van Gunsteren, W.F. (2004), J. Comput. Chem., 25: 1656-1676. https://doi.org/10.1002/jcc.20090)
   CLCl4      Iep 1  0.0186172       4.352158e-05   
   CUrea      Iep 1  0.01492578      4.490035e-05   
    CU2+      Iep 1  0.004366075     4.98283e-06   
    ZN2+      Iep 1  0.004366075     1.183409e-06   
       O      Iep 1  0.01015406      1.37634e-05    
      NR      Iep 1  0.01053836      2.24233e-05   
   ODmso      Iep 1  0.01017327      1.37025e-05   
    HChl      Iep 1  0.00131089      7.986913e-07   
     CL-      Iep 1  0.02416393      9.471168e-05   
    CCl4      Iep 1  0.01095041      3.357782e-05   
    CChl      Iep 1  0.01095041      2.455488e-05   
      OE      Iep 1  0.01015406      1.49448e-05    
       C      Iep 1  0.01032913      2.237466e-05   
      BR      Iep 1  0.03550505      9.856056e-05   
   NUrea      Iep 1  0.01236165      2.421019e-05   
      NT      Iep 1  0.01053836      1.584618e-05   
     CR1      Iep 1  0.01587372      3.515148e-05   
       S      Iep 1  0.02133292      4.404288e-05   
    CH3p      Iep 1  0.01767353      2.991164e-05   
       H      Iep 1  0               0              
    CA2+      Iep 1  0.00676795      8.595426e-06   
       F      Iep 1  0.00732732      1.49448e-05    
       N      Iep 1  0.01053836      2.36657e-05   
     CH0      Iep 1  0.01032913      2.237466e-05   
   CLChl      Iep 1  0.01945839      4.518902e-05   
    FTFE      Iep 1  0.00732732      1.218e-05      
      SI      Iep 1  0.0259189       5.737998e-05   
   CDmso      Iep 1  0.02093367      6.287316e-05   
     CH4      Iep 1  0.0245098       7.139916e-05   
      FE      Iep 1  0               0              
    CTFE      Iep 1  0.01032913      2.237466e-05   
      OA      Iep 1  0.01015406      1.49448e-05    
      OW      Iep 1  0.01092266      1.976814e-05   
     CH2      Iep 1  0.01467385      2.652317e-05   
   SDmso      Iep 1  0.02194139      5.647379e-05   
     DUM      Iep 1  0               0              
     CH1      Iep 1  0.01152046      2.354394e-05   
   CHTFE      Iep 1  0.01799592      6.183786e-05   
      NL      Iep 1  0.01053836      3.73682e-05   
      AR      Iep 1  0.01689853      3.822084e-05   
    CH2r      Iep 1  0.01467385      2.652317e-05   
     NA+      Iep 1  0.00189588      3.2886e-06     
    OTFE      Iep 1  0.01015406      1.494486e-05   
    OMet      Iep 1  0.01015406      1.85745e-05    
    CU1+      Iep 1  0.004366075     2.74050e-06   
   OUrea      Iep 1  0.01038037      1.535776e-05   
    CMet      Iep 1  0.02011384      5.3592e-05     
      NZ      Iep 1  0.01053836      2.61626e-05   
     CH3      Iep 1  0.01767353      2.991164e-05   
       P      Iep 1  0.0259189       5.737998e-05   
      NE      Iep 1  0.01053836      2.41651e-05   
    MG2+      Iep 1  0.00172508      7.110684e-07   
      CL      Iep 1  0.01998787      4.763598e-05   
      OM      Iep 1  0.01015406      2.24233e-05
	 OML      Iep 1  0.01015406      2.24233e-05    
      HC      Iep 1  0.0019642       1.49814e-06    
     Iep      Iep 1  0.04558225      0.0001483524
