# Supplementary material for: Improving the Estimation of pK a Values for All Titratable Amino Acids at the Water/Membrane Interface
Source: J Phys Chem B. 2026 Apr 13;130(16):4270–82. doi: 10.1021/acs.jpcb.5c07807 (PMC13112345; doi:10.1021/acs.jpcb.5c07807)
Supplement: Supplementary file 2 [file jp5c07807_si_002.zip › zip/G54a7pH.ff/protstates.dic]

ASP q CG 5  0.33000  0.33000  0.33000  0.33000  0.27000
ASP t OD1 5  OA  O  OA  O  OM
ASP q OD1 5  -0.28800  -0.45000  -0.28800  -0.45000  -0.63500
ASP t OD2 5  O  OA  O  OA  OM
ASP q OD2 5  -0.45000  -0.28800  -0.45000  -0.28800  -0.63500
ASP q HD11 5  0.40800  0.00000  0.00000  0.00000  0.00000
ASP q HD21 5  0.00000  0.40800  0.00000  0.00000  0.00000
ASP q HD12 5  0.00000  0.00000  0.40800  0.00000  0.00000
ASP q HD22 5  0.00000  0.00000  0.00000  0.40800  0.00000
ASP b CG OD1 5  gb_13  gb_5  gb_13  gb_5  gb_6
ASP b CG OD2 5  gb_5  gb_13  gb_5  gb_13  gb_6
ASP a CB CG OD1 5  ga_19  ga_30  ga_19  ga_30  ga_22
ASP a CB CG OD2 5  ga_30  ga_19  ga_30  ga_19  ga_22
ASP a OD1 CG OD2 5  ga_33  ga_33  ga_33  ga_33  ga_38
GLU q CD 5  0.33000  0.33000  0.33000  0.33000  0.27000
GLU t OE1 5  OA  O  OA  O  OM
GLU q OE1 5  -0.28800  -0.45000  -0.28800  -0.45000  -0.63500
GLU t OE2 5  O  OA  O  OA  OM
GLU q OE2 5  -0.45000  -0.28800  -0.45000  -0.28800  -0.63500
GLU q HE11 5  0.40800  0.00000  0.00000  0.00000  0.00000
GLU q HE21 5  0.00000  0.40800  0.00000  0.00000  0.00000
GLU q HE12 5  0.00000  0.00000  0.40800  0.00000  0.00000
GLU q HE22 5  0.00000  0.00000  0.00000  0.40800  0.00000
GLU b CD OE1 5  gb_13  gb_5  gb_13  gb_5  gb_6
GLU b CD OE2 5  gb_5  gb_13  gb_5  gb_13  gb_6
GLU a CG CD OE1 5  ga_19  ga_30  ga_19  ga_30  ga_22
GLU a CG CD OE2 5  ga_30  ga_19  ga_30  ga_19  ga_22
GLU a OE1 CD OE2 5  ga_33  ga_33  ga_33  ga_33  ga_38
HIS q CG 3  0.00000  0.00000  -0.05000
HIS q ND1 3  -0.05000  -0.54000  0.38000
HIS q HD1 3  0.31000  0.00000  0.30000
HIS q CD2 3  0.00000  0.00000  -0.10000
HIS q HD2 3  0.14000  0.14000  0.10000
HIS q CE1 3  0.00000  0.00000  -0.34000
HIS q HE1 3  0.14000  0.14000  0.10000
HIS q NE2 3  -0.54000  -0.05000  0.31000
HIS q HE2 3  0.00000  0.31000  0.30000
LYS q CE 4  -0.24000  -0.24000  -0.24000  0.12700
LYS t NZ 4  NT  NT  NT  NL
LYS q NZ 4  -0.64000  -0.64000  -0.64000  0.12900
LYS q HZ1 4  0.00000  0.44000  0.44000  0.24800
LYS q HZ2 4  0.44000  0.00000  0.44000  0.24800
LYS q HZ3 4  0.44000  0.44000  0.00000  0.24800
CYS q CB 4  0.15000  0.15000  0.15000  -0.20000
CYS q SG 4  -0.37000  -0.37000  -0.37000  -0.80000
CYS q HG1 4  0.22000  0.00000  0.00000  0.00000
CYS q HG2 4  0.00000  0.22000  0.00000  0.00000
CYS q HG3 4  0.00000  0.00000  0.22000  0.00000
TYR q CZ 3  0.20300  0.20300  -0.20000
TYR q OH 3  -0.61100  -0.61100  -0.80000
TYR q HH1 3  0.40800  0.00000  0.00000
TYR q HH2 3  0.00000  0.40800  0.00000
CTR q C 5  0.33  0.33  0.33  0.33  0.27
CTR t O1 5  OA  O  OA  O  OM
CTR q O1 5  -0.288  -0.45  -0.288  -0.45  -0.635
CTR q HO11 5  0.408  0  0  0  0
CTR q HO12 5  0  0  0.408  0  0
CTR t O2 5  O  OA  O  OA  OM
CTR q O2 5  -0.45  -0.288  -0.45  -0.288  -0.635
CTR q HO21 5  0  0.408  0  0  0
CTR q HO22 5  0  0  0  0.408  0
CTR b C O1 5  gb_13  gb_5  gb_13  gb_5  gb_6
CTR b C O2 5  gb_5  gb_13  gb_5  gb_13  gb_6
CTR a CA C O1 5  ga_19  ga_30  ga_19  ga_30  ga_22
CTR a CA C O2 5  ga_30  ga_19  ga_30  ga_19  ga_22
CTR a O1 C O2 5  ga_33  ga_33  ga_33  ga_33  ga_38
NTR t N 4  NT  NT  NT  NL
NTR q N 4  -0.66  -0.66  -0.66  0.129
NTR q H1 4  0  0.44  0.44  0.248
NTR q H2 4  0.44  0  0.44  0.248
NTR q H3 4  0.44  0.44  0  0.248
NTR q CA 4  -0.22  -0.22  -0.22  0.127
NTGLY t N 4  NT  NT  NT  NL
NTGLY q N 4  -0.66  -0.66  -0.66  0.129
NTGLY q H1 4  0  0.44  0.44  0.248
NTGLY q H2 4  0.44  0  0.44  0.248
NTGLY q H3 4  0.44  0.44  0  0.248
NTGLY q CA 4  -0.22  -0.22  -0.22  0.127
NTPRO t N 3  N  N  NT
NTPRO q N 3  -0.31  -0.31  0.128
NTPRO q H1 3  0  0.31  0.248
NTPRO q H2 3  0.31  0  0.248
NTPRO q CA 3  0  0  0.188
NTPRO q CD 3  0  0  0.188
STE q C38  3  0.000  0.000  0.000
STE q CD   3  0.500  0.500  0.780
STE q NE1  3  0.180 -0.490 -0.650
STE q HE11 3  0.250  0.000  0.000
STE q NE2  3 -0.330  0.110 -0.240
STE q NE3  3 -0.110  0.330 -0.240
STE q NE4  3 -0.490  0.180 -0.650
STE q HE41 3  0.000  0.250  0.000
