# Supplementary material for: Improving the Estimation of pK a Values for All Titratable Amino Acids at the Water/Membrane Interface
Source: J Phys Chem B. 2026 Apr 13;130(16):4270–82. doi: 10.1021/acs.jpcb.5c07807 (PMC13112345; doi:10.1021/acs.jpcb.5c07807)
Supplement: Supplementary file 2 [file jp5c07807_si_002.zip › zip/REUS/REUS_penta.mdp]

;
;       User your_name
;       
;       Generic Input file
;

define              = 
integrator          =  md
tinit               =  0.0 ; Overridden with the value calculated by CpHMD
dt = 0.002 ; ps!
nsteps              =  500 ; Overridden with the value from .pHmdp file
nstcalcenergy          =  5
nstcomm                =  5
nstxout-compressed = 5000
compressed-x-precision =  1000
nstenergy              =  5000
nstxout                =  0
nstvout                =  0
nstfout                =  0
nstlog                 =  0

;PME (to use PME uncomment this section and comment the GRF section)

cutoff-scheme            = verlet
nstlist                  = 10
ns_type                  = grid
rlist                    = 1.0
coulombtype              = PME
rcoulomb                 = 1.0
vdwtype                  = cut-off
rvdw                     = 1.0

; Energy monitoring 
; (ions - when present - should be added to the SOL group in the index file)
energygrps          =  Protein SOL

; v-rescaletemperature coupling is on available groups
; This thermostat is similar to Berendsen coupling, but the stochastic 
; term ensures that a proper canonical ensemble is generated.
Tcoupl              =  v-rescale
tc-grps             =  Protein  SOL
tau_t               =  0.10     0.10
ref_t               =  310.0    310.0    

; Semi-Isotropic pressure coupling
Pcoupl              =  Parrinello-Rahman
Pcoupltype          =  semiisotropic
tau_p               =  2.0
compressibility     =  4.5e-5 4.5e-5
ref_p               =  1.0 1.0

constraint_algorithm=lincs
lincs_order         =  8
constraints         =  all-bonds
lincs-warnangle     =  90

; COM PULLING          
; Pull: yes, no
pull                     = yes 
; pull-coord1-type: umbrella, constraint, constant-force, flat-bottom
pull-coord1-type         = umbrella
; pull-coord1-geometry: distance, direction or cylinder
pull-coord1-geometry     = direction
; Select components for the pull vector. default: Y Y Y
pull-coord1-dim          = N N Y
; Number of pull groups 
pull-ngroups             = 2
; What group to pull
pull_ncoords             = 1
; Group name, weight (default all 1), vector, init, rate (nm/ps), kJ/(mol*nm^2)
pull-group2-name = Monolayer1

pull-group1-name     	 = Center_of_Interest
;pull-group1-weight       =
pull-group1-pbcatom      = 0
pull_coord1_groups      = 1 2
pull-coord1-start        = no; yes
pull-coord1-vec          = 0.0 0.0 -1.0
pull-coord1-k = 1000
;pull-coord1-rate         = 0.000025 ; nm/ps -> 0.025 nm/ns -> 0.25 nm go in 10 ns
pull-coord1-rate         = 0.0
pull-coord1-init = 0.0
pull-nstxout             = 500
pull-nstfout             = 500
